# Supplementary material for: Neutrophil Lymphocyte Ratio as a predictor of systemic inflammation - A cross-sectional study in a pre-admission setting
Source: F1000Res. 2015 May 22;4:123. [Version 1] doi: 10.12688/f1000research.6474.1 (PMC4505778; doi:10.12688/f1000research.6474.1)
Supplement: Neutrophil-lymphocyte ratio study - patient characteristics, co-morbidities, revised cardiac risk index, ASA status and NLR — For Gender - 1: male, 0 - female; Type of Surgery: 1: Orthopedic, 2: Neurosurgery, 3: Spinal, 4: Bariatric, 5: Gen Surg/Colorectal, 6: Urological, 7: Others; BMI: 0: < 30, 1: 30–39.9, 2: > 40; For Comorbid conditions: 1: yes, have disease, 2: no disease; For smoking status: 0: Never smoked, 1: Previous or current smoker; For Chronic Kidney Disease Stage: 1 = eGFR > 90, 2 = 60–89, 3 = 30–59, 4 = 15–29, 5 = < 15 or in renal therapy; For all medications (except HT meds): 1 = yes, takes medications, 2 = no medications; For HT meds: the number of medications; For RCRI - Revised Cardiac Risk Index 29 [file f1000research-4-6946-s0000.tgz]

Archive with 1 entries (1 files):
- d197d090-b999-4f6e-863a-12914beebe6b_NLR_Database_actual.csv
