# Supplementary material for: Neutrophil Lymphocyte Ratio as a predictor of systemic inflammation - A cross-sectional study in a pre-admission setting
Source: F1000Res. 2015 May 22;4:123. [Version 1] doi: 10.12688/f1000research.6474.1 (PMC4505778; doi:10.12688/f1000research.6474.1)
Supplement: Neutrophil-lymphocyte ratio study - patient characteristics, co-morbidities, revised cardiac risk index, ASA status and NLR — For Gender - 1: male, 0 - female; Type of Surgery: 1: Orthopedic, 2: Neurosurgery, 3: Spinal, 4: Bariatric, 5: Gen Surg/Colorectal, 6: Urological, 7: Others; BMI: 0: < 30, 1: 30–39.9, 2: > 40; For Comorbid conditions: 1: yes, have disease, 2: no disease; For smoking status: 0: Never smoked, 1: Previous or current smoker; For Chronic Kidney Disease Stage: 1 = eGFR > 90, 2 = 60–89, 3 = 30–59, 4 = 15–29, 5 = < 15 or in renal therapy; For all medications (except HT meds): 1 = yes, takes medications, 2 = no medications; For HT meds: the number of medications; For RCRI - Revised Cardiac Risk Index 29 [file f1000research-4-6946-s0000.tgz › d197d090-b999-4f6e-863a-12914beebe6b_NLR_Database_actual.csv]

Study.No.	Age	Gender	ASA	Surgery	Weight	BMI	IHD	CCF	Arrythmia	HT	Smoker	Asthma	COPD	OSA	Resp.Malig	GI.Malig	IBD	CKD	CKD.stage	Urin.Malig	Diabetes	Thyroid	Haem.Malig	VTE	Bleeding.Diathesis	Anaemia	RA	Joint.inflam	CVA.TIA	Neuro.Malig	Breast.Gynae.Malig	Malig	Others	Insulin	OHG	HT.Meds	NSAIDs	Steroids	beta.blocker	Diuretics	ImmuneTx	ChemoTx	Statins	Neutrophil	Lymphocyte	NLR	RCRI	No.of.meds	Malignancy
1	56	1	3	1	81.65	0	1	1	0	0	0	0	0	1	0	0	0	1	3	0	0	0	0	0	0	1	0	0	0	0	0	0	0	0	0	1	0	0	0	0	1	0	1	9.49	1.06	8.952830189	3	3	0
2	32	1	2	1	74	0	0	0	0	0	0	0	0	0	0	0	0	0	1	0	0	0	0	0	0	0	0	0	0	0	0	0	0	0	0	0	1	0	0	0	0	0	0	3.68	1.82	2.021978022	0	1	0
3	57	1	2	1	94	1	1	0	0	0	0	0	0	1	0	0	0	0	1	0	0	0	0	0	0	0	0	0	0	0	0	0	0	0	0	0	0	0	0	0	0	0	0	3.23	2.2	1.468181818	1	0	0
4	85	0	3	1	69	0	0	1	1	1	1	1	1	0	0	0	0	0	3	0	1	0	0	0	0	0	0	0	0	0	0	0	0	0	0	1	1	0	0	0	0	0	0	10.84	1.69	6.414201183	1	2	0
5	62	1	2	1	94.3	1	0	0	0	0	1	0	0	0	0	0	0	0	1	0	0	0	0	0	0	0	0	1	0	0	0	0	0	0	0	0	1	1	0	0	0	0	0	5.47	1.59	3.440251572	0	2	0
6	68	0	2	1	67	0	0	0	0	1	0	0	0	0	0	0	1	0	2	0	0	1	0	0	0	0	0	0	0	0	0	0	0	0	0	0	0	0	0	0	0	0	0	4.03	1.32	3.053030303	0	0	0
7	62	0	3	2	81.65	1	0	0	0	1	0	0	0	1	0	0	0	0	1	0	0	0	0	0	0	0	0	0	0	1	0	0	0	0	0	1	0	0	0	0	0	0	0	2.79	1.7	1.641176471	0	1	1
8	59	1	2	1	90	0	0	0	0	0	0	0	0	0	0	0	0	0	1	0	0	0	0	0	0	0	0	0	0	0	0	0	0	0	0	0	1	0	0	0	0	0	0	4.18	2.11	1.981042654	0	1	0
9	76	1	3	1	100	1	0	0	1	1	0	0	0	1	0	1	0	0	3	0	0	0	0	0	0	0	0	0	0	0	0	0	0	0	0	1	0	0	0	1	0	0	1	4.96	0.51	9.725490196	0	3	1
10	36	1	2	3	104.3	1	1	0	0	0	1	0	0	0	0	0	0	0	1	0	0	0	0	0	0	0	0	0	0	0	0	0	0	0	0	0	1	0	0	0	0	0	0	12.9	0.72	17.91666667	2	1	0
11	69	0	3	2	106	1	1	0	0	0	1	0	0	0	0	0	0		1	0	0	0	0	0	0	0	0	0	1	0	0	0	1	0	0	1	0	0	0	0	1	0	0	3.37	1.29	2.612403101	3	2	0
12	83	0	3	1	60	0	0	0	0	1	0	0	0	0	0	0	0	0	3	0	1	0	0	0	0	1	0	0	0	0	0	0	0	0	1	0	0	0	0	0	0	0	0	6.12	1.8	3.4	0	1	0
13	78	1	3	6	90.7	0	0	0	1	0	1	0	0	0	0	0	0	0	3	0	1	0	0	0	0	0	1	0	0	0	0	0	0	0	1	1	1	0	0	0	0	0	1	5.31	2.08	2.552884615	0	4	0
14	57	0	3	5	57.8	0	0	0	0	1	1	0	0	0	0	1	0	0	3	0	1	0	0	0	0	0	0	0	0	0	0	0	0	1	1	1	0	0	0	0	0	1	1	4	1.2	3.333333333	1	5	1
15	42	1	3	4	173	2	0	0	0	0	0	1	0	1	0	0	0	0	1	0	1	0	0	0	0	0	0	0	0	0	0	0	0	1	1	0	0	0	0	0	0	0	0	4.08	2.76	1.47826087	2	2	0
16	63	1	4	6	99.79	1	1	1	1	1	1	0	0	1	0	0	0	1	3	0	1	0	0	0	0	0	0	0	0	0	0	0	0	1	1	1	1	0	0	1	0	0	0	4.7	2.3	2.043478261	4	5	0
17	40	0	2	3	79	0	0	0	1	0	0	0	0	0	0	0	0	0	1	0	0	0	0	1	0	0	0	0	0	0	0	0	0	0	0	0	0	0	0	0	0	0	0	3.24	2.33	1.39055794	0	0	0
18	61	0	3	3	79.5	0	0	0	1	1	1	0	1	0	0	0	0	0	2	0	0	1	0	0	1	0	0	0	0	0	0	0	0	0	0	0	0	0	0	1	0	0	1	6.54	3.07	2.13029316	0	2	0
19	72	0	3	5	52.3	0	0	0	1	1	0	0	1	0	0	0	0	0	3	0	0	0	0	0	0	0	0	0	1	0	0	0	0	0	0	1	0	0	1	1	0	0	1	5.68	1.75	3.245714286	1	4	0
20	69	0	3	5	60	0	0	0	0	0	0	0	0	0	0	1	0	0	2	0	0	0	0	1	0	0	0	0	0	0	0	0	0	0	0	0	0	0	0	0	0	0	1	2.81	1.51	1.860927152	1	1	1
21	51	0	3	1	116.4	2	0	0	1	1	0	0	0	1	0	0	0	0	1	0	1	0	0	0	0	0	0	0	0	0	0	0	0	0	1	1	0	1	0	0	0	0	1	5.19	2.92	1.77739726	0	4	0
22	46	1	2	2	92.3	0	0	0	1	0	1	0	0	0	0	0	0	0	1	0	0	0	0	0	0	0	0	0	0	1	0	0	0	0	0	0	1	1	0	0	0	0	0	15.2	2.85	5.333333333	0	2	1
23	37	0	2	2	65	0	0	0	0	0	0	0	0	0	0	0	0	0	1	0	0	0	0	0	0	0	0	0	0	1	0	0	0	0	0	0	0	0	0	0	0	0	0	2.81	2.49	1.128514056	0	0	1
24	70	1	3	2	73	0	1	0	0	1	1	0	0	0	0	0	0	0	1	0	0	0	0	0	0	0	0	0	0	1	0	0	0	0	0	0	1	0	0	0	0	0	0	2.85	1.63	1.748466258	1	1	1
25	65	1	2	1	91.6	0	0	0	0	0	1	0	0	0	0	0	0	0	2	0	0	0	0	1	0	0	0	0	0	0	0	0	0	0	0	0	1	0	0	0	0	0	0	3.31	0.91	3.637362637	0	1	0
26	46	1	4	2	72.6	0	0	0	0	0	1	0	0	0	0	0	0	0		0	0	0	0	0	0	0	0	0	0	1	0	0	0	0	0	0	0	0	0	0	0	0	0	9.21	1.47	6.265306122	0	0	1
27	51	1	3	7	71.5	0	0	0	1	1	0	0	0	0	0	0	0	0	1	0	1	0	0	0	0	0	0	0	1	0	0	0	0	0	1	1	1	0	0	1	0	0	1	4.1	2.43	1.687242798	2	5	0
28	59	0	2	1	90.7	1	0	0	1	0	1	0	0	0	0	0	0	0	2	0	0	0	0	0	0	0	0	0	0	0	0	0	0	0	0	0	0	0	0	0	0	0	0	5.88	3.51	1.675213675	0	0	0
29	53	1	3	2	81.65	0	0	0	0	0	0	0	0	1	0	0	0	0	1	0	0	0	0	0	0	0	0	0	0	0	0	0	0	0	0	0	0	0	0	0	0	0	1	2.51	2.42	1.037190083	0	1	0
30	51	0	3	4	122	2	0	0	0	0	0	0	0	1	0	0	0	0	1	0	1	0	0	0	0	0	0	0	0	0	0	0	0	0	0	0	1	0	0	0	0	0	0	5.32	3.01	1.76744186	1	1	0
31	57	0	3	4	104	2	1	0	0	1	1	0	0	1	0	0	0	0	1	0	0	0	0	0	0	0	0	0	0	0	0	0	0	0	0	1	0	0	0	0	0	0	0	4.02	2.23	1.802690583	2	1	0
32	56	1	3	4	131.54	2	0	0	0	1	0	0	0	1	0	0	0	0	1	0	1	0	0	0	0	0	0	0	0	0	0	0	0	1	1	1	0	0	0	0	0	0	0	5.96	2.29	2.602620087	2	3	0
33	48	1	3	2	94	1	0	0	0	1	1	0	0	0	0	0	0	0	1	0	0	0	0	0	0	0	0	0	1	0	0	0	0	0	0	1	1	0	0	0	0	0	1	6.96	3.23	2.154798762	1	3	0
34	47	1	3	2	91.6	0	0	0	0	0	0	0	0	0	0	0	0	0	1	0	0	0	0	0	0	0	0	0	0	1	0	0	0	0	0	0	0	1	0	0	0	0	0	6.59	0.58	11.36206897	0	1	1
35	45	1	3	5	74	1	1	1	0	1	1	0	0	0	0	0	0	1	5	0	1	0	0	0	1	1	0	0	1	0	0	0	0	1	0	0	0	1	1	0	0	0	0	6.01	1.76	3.414772727	5	3	0
36	62	0	3	1	89.87	2	1	0	0	1	0	0	0	0	0	0	0	0	1	0	1	0	0	0	0	0	0	0	0	0	0	0	0	0	1	1	1	1	0	0	0	0	1	6.8	4.21	1.6152019	2	5	0
37	60	1	3	5	105	1	0	1	0	1	1	0	1	0	0	0	0	1	4	0	1	0	0	0	0	1	0	0	0	0	0	0	0	1	0	1	1	0	0	1	0	0	1	3.91	0.39	10.02564103	3	5	0
38	81	0	3	3	60	0	0	1	0	1	0	1	0	0	0	0	0	0	3	0	0	1	0	0	0	0	0	0	0	0	0	0	0	0	0	0	0	0	0	1	0	0	1	7.81	1.09	7.165137615	1	2	0
39	51	0	3	3	92.8	1	0	0	0	1	0	1	0	0	0	0	0	0	1	0	1	0	0	0	0	0	0	0	0	0	0	0	0	0	0	0	1	0	0	0	0	0	0	3.66	1.52	2.407894737	0	1	0
40	69	0	3	3	68.04	0	1	0	1	0	1	0	0	0	0	0	1	0	3	0	0	0	0	0	0	1	0	0	0	0	0	0	0	0	0	0	0	0	1	0	0	0	0	4.17	1.95	2.138461538	1	1	0
41	83	1	3	3	93	1	0	0	1	0	1	0	0	0	0	0	0	0	3	0	0	0	0	0	0	0	0	0	1	0	0	0	0	0	0	0	0	0	1	0	0	0	1	2.72	2.24	1.214285714	1	2	0
42	74	0	3	3	58.96	0	0	1	1	0	0	1	1	0	0	0	0	0	3	0	0	0	0	0	1	0	0	0	0	0	0	0	0	0	0	0	0	0	0	0	0	0	0	4.26	1.11	3.837837838	1	0	0
43	67	0	2	3	87.09	1	0	0	0	1	0	0	0	0	0	0	0	0	1	0	0	0	0	1	0	0	0	0	0	0	0	0	0	0	0	1	0	0	0	0	0	0	0	5.01	2.58	1.941860465	0	1	0
44	32	1	2	3	68	0	0	0	0	0	1	0	0	0	0	0	0	0	1	0	0	0	0	0	0	0	0	0	0	0	0	1	0	0	0	0	1	1	0	0	0	0	0	9.86	1.69	5.834319527	0	2	1
45	78	0	2	3	58	0	0	0	0	1	0	0	0	0	0	0	0	0	3	0	0	0	0	0	0	0	0	0	0	0	0	0	0	0	0	0	1	0	0	1	0	0	0	4.63	2.06	2.247572816	0	2	0
46	40	0	2	2	69.94	0	0	0	0	0	0	0	0	0	0	0	0	0	1	0	0	0	0	0	0	1	0	0	0	1	0	0	0	0	0	0	1	0	0	0	0	0	0	2.63	2.29	1.148471616	0	1	1
47	53	1	2	3	84.3	0	0	0	0	0	1	0	1	0	0	0	0	0	1	0	0	0	0	0	0	0	0	0	0	0	0	0	0	0	0	0	1	0	0	0	0	0	0	4.03	1.88	2.143617021	0	1	0
48	55	1	3	1	116	1	0	0	0	0	0	0	0	0	0	0	0	0	2	0	1	0	0	0	0	0	0	0	0	0	0	0	0	0	1	0	0	0	0	0	0	0	0	5.55	3.43	1.618075802	0	1	0
49	58	1	3	4	134	2	1	0	0	1	0	0	0	0	0	0	0	0	1	0	1	1	0	0	0	0	0	0	0	0	0	0	0	1	0	1	1	0	0	1	0	0	0	7.52	3.55	2.118309859	3	4	0
50	52	1	3	1	95	1	0	0	0	0	0	0	0	0	0	0	0	0	1	0	0	0	0	0	0	0	0	0	0	0	0	0	0	0	0	1	1	0	0	0	0	0	0	4.85	1.96	2.474489796	0	2	0
51	26	0	2	4	164	2	0	0	0	0	0	0	0	0	0	0	0	0	1	0	0	0	0	0	0	0	0	0	0	0	0	0	0	0	0	0	0	0	0	0	0	0	0	5.74	3.16	1.816455696	1	0	0
52	32	0	3	4	120.66	2	0	0	1	1	0	1	0	0	0	0	0	0	1	0	1	0	0	0	0	0	0	0	0	0	0	0	0	1	1	1	0	0	0	1	0	0	0	5.85	3.07	1.905537459	2	4	0
53	39	0	3	2	41	0	1	0	1	0	0	1	0	0	0	0	0	0	1	0	0	0	0	0	0	0	0	0	0	0	0	0	0	0	0	0	0	0	0	0	0	0	0	3.21	1.63	1.969325153	1	0	0
54	42	0	3	3	139	2	0	0	0	0	0	1	0	0	0	0	0	0	1	0	0	0	0	0	0	0	0	0	0	0	0	0	0	0	0	0	0	0	0	0	0	0	0	4.83	1.66	2.909638554	1	0	0
55	26	0	2	2	63.4	0	0	0	1	0	0	0	0	0	0	0	0	0	1	0	1	0	0	0	0	0	0	0	0	0	0	0	0	0	0	0	1	0	0	0	0	0	0	2.65	2.06	1.286407767	0	1	0
56	75	1	4	5	58.8	0	1	1	1	1	1	0	0	0	0	1	0	0	3	0	0	0	0	0	0	1	0	0	0	0	0	0	0	0	0	1	0	0	0	1	0	0	0	5.89	1.49	3.953020134	3	2	1
57	49	1	3	3	133	1	0	0	0	0	1	0	0	0	0	0	0	0	1	0	0	0	0	0	0	0	0	0	0	0	0	0	0	0	0	1	0	0	0	0	0	0	0	4.37	2.57	1.700389105	0	1	0
58	69	0	2	1	118	1	0	0	1	1	0	1	0	0	0	0	0	0	1	0	0	0	0	0	0	0	0	0	0	0	0	0	0	0	0	1	0	0	0	0	0	0	0	2.33	0.66	3.53030303	0	1	0
59	57	1	2	1	70.31	0	0	0	0	1	0	0	0	0	0	0	0	0	1	0	0	0	0	0	0	0	0	0	0	0	0	0	0	0	0	1	1	0	0	1	0	0	0	3.32	1.01	3.287128713	0	3	0
60	43	1	2	2	88.45	0	1	0	0	0	1	0	0	1	0	0	0	0	1	0	0	1	0	0	0	0	0	0	0	0	0	0	0	0	0	0	0	0	0	0	0	0	0	4.39	2.73	1.608058608	1	0	0
61	60	0	2	1	79	1	0	0	0	1	0	0	0	0	0	0	0	0	1	0	0	0	0	0	0	0	0	0	0	0	0	0	0	0	0	1	1	0	0	1	0	0	0	3.78	1.41	2.680851064	0	3	0
62	39	1	2	2	96	0	0	0	0	1	1	0	0	0	0	0	0	0	1	0	1	0	0	0	0	0	0	0	0	0	0	0	0	1	0	0	1	0	0	0	0	0	0	7.11	2.49	2.855421687	1	2	0
63	77	1	2	3	80	0	0	0	0	1	1	0	0	0	0	0	0	0	2	0	0	0	0	0	0	0	0	0	0	0	0	0	0	0	0	0	1	0	0	0	0	0	0	4.35	1.44	3.020833333	0	1	0
64	53	0	3	4	118	2	1	0	1	1	1	0	0	0	0	0	0	0	1	0	1	0	0	0	0	0	0	0	0	0	0	0	0	1	1	1	0	0	0	0	0	0	0	3.43	3.15	1.088888889	3	3	0
65	49	1	3	4	148.8	2	1	0	0	1	0	0	0	1	0	0	0	0	1	0	1	0	0	0	0	0	0	0	0	0	0	0	0	0	0	1	0	0	0	0	0	0	0	5.38	2.1	2.561904762	2	1	0
66	37	0	3	2	86	1	0	0	0	1	0	0	0	0	0	0	0	0	1	0	1	0	0	0	0	0	0	0	0	0	0	0	0	1	1	1	0	0	0	0	0	0	0	7.56	2.06	3.669902913	1	3	0
67	55	1	2	1	97.52	0	0	0	0	1	1	0	0	0	0	0	0	0	1	0	0	0	0	0	0	0	0	0	0	0	0	0	0	0	0	1	1	0	0	0	0	0	0	7.34	2.98	2.463087248	0	2	0
68	64	1	2	1	83.91	0	0	0	1	1	1	0	0	0	0	0	0	N/A	N/A	0	0	0	0	0	0	0	0	0	0	0	0	0	0	0	0	1	1	0	0	0	0	0	0	3.14	1.75	1.794285714	0	2	0
69	69	0	3	1	104.33	1	0	0	0	1	0	0	0	1	0	0	0	0	1	0	0	1	0	0	0	0	0	0	0	0	0	0	0	0	0	1	0	0	1	1	0	0	0	2.64	1.4	1.885714286	0	3	0
70	46	0	3	1	126	2	0	0	0	0	1	1	0	0	0	0	0	0	1	0	0	0	0	1	0	1	0	0	0	0	0	0	0	0	0	0	1	0	0	0	0	0	0	5.46	2.09	2.612440191	0	1	0
71	65	0	2	1	95.25	1	0	0	0	1	0	0	0	0	0	0	0	0	2	0	1	1	0	0	0	0	0	0	0	0	0	0	0	0	1	1	0	0	0	0	0	0	0	5.62	3.25	1.729230769	0	2	0
72	65	1	2	1	108	1	1	0	0	1	1	0	0	0	0	0	0	0	1	1	0	0	0	0	0	0	0	0	0	0	0	0	0	0	0	0	0	0	0	0	0	0	0	4.6	1.5	3.066666667	1	0	1
73	66	0	3	1	118	2	0	0	0	1	1	0	0	0	0	0	0	0	1	0	0	0	0	0	0	0	0	0	0	0	0	0	0	0	0	1	0	0	0	0	0	0	0	3.64	3.08	1.181818182	0	1	0
74	53	0	3	1	98.5	2	1	0	1	1	0	0	0	1	0	0	1	0	1	0	0	0	0	0	0	0	0	0	0	0	0	0	0	0	0	1	0	1	1	0	0	0	0	3.64	3.08	1.181818182	1	3	0
75	68	0	2	1	74	0	0	0	0	0	1	0	0	0	0	0	0	0	2	0	0	0	0	0	0	0	0	0	0	0	0	0	0	0	0	0	0	0	0	0	0	0	0	2.45	1.72	1.424418605	0	0	0
76	74	1	1	1	77.11	0	0	0	0	0	0	0	0	0	0	0	0	0	2	0	0	0	0	0	0	0	0	0	0	0	0	0	0	0	0	0	0	0	0	0	0	0	0	4.76	1.76	2.704545455	0	0	0
77	79	1	3	1	111	2	0	0	1	1	1	0	0	0	0	0	0	0	1	0	0	1	0	0	0	0	0	0	0	0	0	0	0	0	0	0	1	1	0	0	0	0	1	4.99	2.83	1.763250883	0	3	0
78	67	0	3	1	116	2	0	0	0	1	0	1	0	0	0	0	0	0	1	0	0	1	0	0	0	0	0	0	0	0	0	0	0	0	1	0	0	0	0	0	0	0	0	3.84	2.14	1.794392523	0	1	0
79	72	0	2	1	92.2	1	0	0	1	1	0	0	0	0	0	0	0	0	2	0	0	0	0	0	0	0	0	0	0	0	0	0	0	0	0	1	0	0	0	0	0	0	0	3.33	1.05	3.171428571	0	1	0
80	75	0	2	1	66	0	0	0	0	0	0	0	0	0	0	0	0	0	3	0	0	0	0	1	0	0	0	0	0	0	0	0	0	0	0	0	0	0	0	0	0	0	0	3.16	1.76	1.795454545	0	0	0
81	55	0	3	1	113.4	2	0	0	0	0	1	1	0	0	0	0	0	0	1	0	0	0	0	0	0	1	0	0	0	0	0	0	0	0	0	0	1	0	0	0	0	0	0	4.94	2.06	2.398058252	0	1	0
82	63	1	2	1	72.57	0	0	0	0	0	0	0	0	0	0	0	0	0	2	0	0	1	0	0	0	0	0	0	0	0	0	0	0	0	0	0	1	1	0	0	0	0	0	3.26	1.04	3.134615385	0	2	0
83	66	0	2	1	104	2	0	0	0	0	0	0	0	0	0	0	0	0	1	0	0	1	0	0	0	0	0	0	0	0	0	0	0	0	0	0	0	0	0	0	0	0	0	3.91	1.32	2.962121212	0	0	0
84	66	0	2	1	67	0	0	0	0	0	1	0	0	0	0	0	0	0	2	0	0	1	0	0	0	0	0	0	0	0	0	0	0	0	0	0	1	0	0	0	0	0	1	4.14	1.49	2.77852349	0	2	0
85	51	0	3	4	102	2	0	0	0	1	1	1	0	0	0	0	0	0	1	0	1	0	0	0	0	0	0	0	0		0	0	0	0	1	1	0	0	0	0	0	0	0	6.61	3.26	2.027607362	1	2	0
86	61	1	3	4	165	2	1	1	0	1	1	0	0	0	0	0	0	0	1	0	1	0	0	0	0	0	0	0	0	0	0	0	0	0	0	1	1	0	0	1	0	0	0	6.07	2.59	2.343629344	3	3	0
87	50	0	3	4	121	1	0	0	0	1	1	0	0	1	0	0	0	0	1	0	1	1	0	0	0	0	0	0	0	0	0	0	0	1	1	1	1	0	0	1	1	0	1	5.98	2.2	2.718181818	2	7	0
88	65	0	1	2	56.97	1	0	0	0	0	0	0	0	0	0	0	0	0	2	0	0	0	0	0	0	0	0	0	0	0	0	0	0	0	0	0	1	0	0	0	0	0	0	2.23	1.35	1.651851852	1	1	0
89	63	0	2	1	70.5	1	0	0	0	1	0	0	0	0	0	0	0	0	1	0	0	0	0	1	0	0	0	0	0	0	0	0	0	0	0	1	1	0	0	1	0	0	0	3.14	1.95	1.61025641	0	3	0
90	65	1	2	2	69	0	0	0	0	0	1	0	0	0	0	0	0	0	2	0	0	1	0	0	0	0	0	0	0	0	0	0	0	0	0	0	1	0	0	0	0	0	1	4.32	1.25	3.456	0	2	0
91	80	0	2	2	57	0	0	0	0	1	0	0	0	0	0	0	0	0	3	0	0	0	0	0	0	0	0	0	1	0	0	0	0	0	0	1	0	0	0	0	0	0	1	2.83	0.75	3.773333333	1	2	0
92	59	1	1	1	68.04	0	0	0	0	0	0	0	0	0	0	0	0	0	2	0	0	0	0	0	0	0	0	0	0	0	0	0	0	0	0	0	0	0	0	0	0	0	0	3.39	1.47	2.306122449	0	0	0
93	57	0	2	7	67.8	0	0	0	0	0	0	0	0	0	0	0	0	0	1	0	0	0	0	0	0	0	0	0	0	0	1	0	0	0	0	0	1	1	0	0	0	1	0	6.47	1.54	4.201298701	0	3	1
94	53	1	2	1	108.41	1	0	0	1	1	0	0	0	0	0	0	0	0	1	0	0	0	0	0	0	0	0	0	0	0	0	0	0	0	0	0	1	0	1	0	0	0	1	3.79	1.29	2.937984496	0	3	0
95	36	0	2	5	82.55	1	0	0	0	1	0	0	0	0	0	0	0	0	1	0	0	1	0	0	0	0	0	0	0	0	0	0	0	0	0	1	0	0	0	0	0	0	0	8	2.2	3.636363636	0	1	0
96	68	0	2	3	60	0	0	0	0	1	1	0	0	0	0	0	0	0	3	0	0	0	0	0	0	0	0	0	0	0	0	0	0	0	0	0	1	1	0	0	0	0	0	3.12	3.45	0.904347826	0	2	0
97	48	0	2	5	109	2	0	0	0	0	0	0	0	0	0	0	0	0	1	0	0	0	0	0	0	0	0	0	0	0	0	0	0	0	0	0	0	0	0	0	0	0	0	6.12	2.85	2.147368421	0	0	0
98	79	1	3	7	91.3	1	0	0	0	0	1	0	0	1	0	0	0	0	2	0	0	0	0	0	0	0	0	0	1	0	0	1	0	0	0	0	0	1	0	0	0	1	1	13	0.35	37.14285714	1	3	1
99	66	1	3	1	108	1	0	0	0	0	0	0	0	0	0	0	0	0	1	0	0	0	0	0	0	0	0	0	0	0	0	0	0	0	0	0	1	0	0	0	0	0	0	3.54	1.65	2.145454545	0	1	0
100	63	0	2	1	56	0	0	0	0	1	1	0	0	0	0	0	0	0	2	0	0	0	0	0	1	0	0	0	0	0	0	0	0	0	0	1	0	0	0	0	0	0	0	2.86	1.26	2.26984127	0	1	0
101	62	1	3	1	102	1	0	0	0	1	1	0	0	0	0	0	0	0	1	0	1	0	0	0	0	0	0	0	0	0	0	0	0	0	0	1	1	0	0	1	0	0	0	6.31	1.93	3.269430052	0	3	0
102	54	0	3	1	76.5	1	0	0	0	1	1	0	0	0	0	0	0	0	1	0	0	0	0	0	0	0	0	0	0	0	0	0	0	0	0	1	1	0	1	0	0	0	0	5.16	1.89	2.73015873	0	3	0
103	69	1	3	1	180	1	0	0	1	1	1	0	0	0	0	0	0	0	1	0	0	0	0	0	0	0	0	0	0	0	0	0	0	0	0	1	1	0	0	0	0	0	0	3.16	1.93	1.637305699	0	2	0
104	53	1	2	1	86	1	0	0	0	0	1	0	0	0	0	0	0	0	1	0	0	0	0	0	0	0	0	0	0	0	0	0	0	0	0	0	0	0	0	0	0	0	0	6.96	1.37	5.080291971	0	0	0
105	73	0	3	1	68	0	1	0	0	1	0	0	0	0	0	0	0	0	1	0	0	0	0	0	0	0	0	0	0	0	0	0	0	0	0	1	1	0	0	1	0	0	0	4.26	1.8	2.366666667	1	3	0
106	70	0	3	1	72.57	0	0	0	1	0	0	1	0	1	0	0	0	0	2	0	0	0	0	0	1	0	0	0	0	0	0	0	0	0	0	0	0	0	0	0	0	0	0	3.85	1.77	2.175141243	0	0	0
107	87	0	2	1	60	0	0	0	0	1	0	0	0	0	0	0	0	0	3	0	0	1	0	0	0	0	0	0	0	0	0	0	0	0	0	1	0	0	0	0	0	0	1	3.86	1.19	3.243697479	0	2	0
108	34	1	3	1	77	0	0	0	0	0	0	0	0	0	0	0	0	0	1	0	0	0	0	0	0	1	0	1	0	0	0	0	0	0	0	0	1	1	0	0	0	0	0	10.8	1.16	9.310344828	0	2	0
109	62	1	3	3	93	1	0	0	0	0	1	0	0	0	0	0	0	0	1	0	1	0	0	0	0	0	0	0	0	0	0	0	0	0	1	0	1	0	0	0	0	0	0	4.48	1.78	2.516853933	0	2	0
110	67	1	3	2	68	0	0	0	0	0	0	1	0	0	0	0	0	0	2	0	0	0	0	0	0	0	0	0	0	1	0	0	0	0	0	0	1	1	0	0	0	0	0	7.47	0.76	9.828947368	0	2	1
111	52	0	3	4	137.6	2	0	0	1	1	0	0	0	1	0	0	0	0	1	0	1	0	0	0	0	0	0	0	0	0	0	0	0	0	1	1	0	0	0	1	0	0	1	5.38	3.25	1.655384615	0	4	0
112	61	0	3	2	56.25	0	0	0	0	1	1	0	0	0	0	0	0	0	2	0	0	0	0	0	0	0	0	1	0	0	0	0	0	0	0	1	1	0	0	0	1	0	0	6.26	2.9	2.15862069	0	3	0
113	32	0	3	4	111	2	0	0	0	0	1	0	0	0	0	0	0	0	1	0	1	0	0	0	0	0	0	0	0	0	0	0	0	0	1	0	0	0	0	0	0	0	0	6.38	2.8	2.278571429	1	1	0
114	70	1	3	6	63	0	0	1	0	0	0	0	0	0	0	0	0	0	2	0	0	0	0	0	0	0	0	0	1	0	0	0	0	0	0	0	1	0	0	0	0	0	0	3.59	1.58	2.272151899	3	1	0
115	68	0	2	3	53	0	0	0	0	1	0	0	0	0	0	0	0	0	3	0	0	1	0	0	0	0	0	0	0	0	0	0	0	0	0	0	1	0	0	0	0	0	0	2.87	1.26	2.277777778	0	1	0
116	63	0	3	5	77.5	1	0	0	1	1	0	0	0	1	0	0	0	0	1	0	0	1	0	0	0	0	0	0	0	0	0	0	0	0	0	1	1	0	0	0	0	0	1	2.63	1.04	2.528846154	1	3	0
117	60	0	3	4	178.3	2	0	0	0	1	0	0	0	1	0	0	0	0	1	0	0	0	0	0	0	0	0	0	0	0	0	0	0	0	0	0	1	0	0	1	0	0	1	5.93	1.98	2.994949495	1	3	0
118	43	0	3	2	57.3	0	0	0	0	0	0	1	0	0	0	0	0	0	2	0	0	0	0	0	0	0	0	0	0	0	0	0	0	0	0	0	1	0	0	0	0	0	0	4.33	2.62	1.652671756	0	1	0
119	24	0	3	4	110	2	0	0	0	0	0	0	0	1	0	0	0	0	1	0	0	0	0	0	0	1	0	0	0	0	0	0	0	0	0	0	0	0	0	0	0	0	0	5.11	3.06	1.669934641	1	0	0
120	73	1	2	6	92.7	1	0	0	0	1	1	0	0	0	0	0	0	0	2	0	1	0	0	0	0	0	0	0	0	0	0	0	0	0	1	1	1	0	0	0	0	0	0	6.78	2.36	2.872881356	0	3	0
121	57	0	2	2	72.3	0	0	0	0	0	0	0	0	0	0	0	0	0	1	1	0	1	0	0	0	0	0	0	0	1	0	0	0	0	0	0	0	0	0	0	0	0	0	4.21	2.23	1.887892377	0	0	2
122	80	1	2	1	107	1	0	0	1	0	1	0	1	0	0	0	0	0	2	0	1	0	0	0	1	1	0	0	0	0	0	0	0	0	1	1	0	0	0	0	0	0	0	4.35	1.09	3.990825688	0	2	0
123	60	1	3	6	77.5	0	0	0	0	1	1	0	1	0	0	0	0	0	1	1	1	0	0	0	0	0	0	0	0	0	0	0	0	1	0	0	0	0	0	1	0	0	0	7.01	1.67	4.19760479	1	2	1
124	46	1	2	1	79	0	0	0	0	0	0	0	0	0	0	0	0	0	1	0	0	0	0	0	0	0	0	0	0	0	0	0	0	0	0	0	0	0	0	0	0	0	0	10.96	3.65	3.002739726	0	0	0
125	65	1	3	5	74.5	0	0	0	0	1	1	0	0	0	0	0	0	0	2	0	0	0	0	0	0	0	0	0	0	0	0	0	0	0	0	1	1	0	0	0	0	0	0	2.59	0.73	3.547945205	1	2	0
126	40	1	2	1	91	0	0	0	0	1	0	0	0	0	0	0	0	0	1	0	0	0	0	0	0	0	0	0	0	0	0	0	0	0	0	1	1	0	0	0	0	0	0	5.73	1.97	2.908629442	0	2	0
127	59	1	2	1	86.18	0	0	0	0	0	1	0	0	0	0	0	0	0	1	0	0	0	0	0	0	0	0	0	0	0	0	0	0	0	0	0	1	0	0	0	0	0	0	3.92	1.51	2.59602649	0	1	0
128	62	1	2	2	83	0	0	0	0	0	0	0	0	0	0	0	0	0	2	0	0	0	0	0	0	0	0	0	0	0	0	0	0	0	0	0	0	0	0	0	0	0	0	2.26	1.29	1.751937984	0	0	0
129	80	0	3	6	62	0	0	0	1	1	0	0	0	0	0	0	0	0	3	1	0	0	0	0	0	0	0	0	0	0	0	0	0	0	0	1	1	0	0	0	0	0	1	4.57	1.15	3.973913043	0	3	1
130	79	0	2	7	94	1	0	0	0	1	0	0	0	0	0	0	0	0	3	0	0	0	0	0	0	0	0	0	0	0	1	0	0	0	0	1	0	0	0	1	0	0	0	3.99	1.73	2.306358382	0	2	1
131	38	0	2	2	63	0	0	0	0	0	1	0	0	0	0	0	0	0	1	0	0	0	0	0	0	0	0	0	0	0	0	0	0	0	0	0	0	0	0	0	0	0	0	2.85	2.4	1.1875	0	0	0
132	55	0	2	1	63.5	0	0	0	0	0	0	0	0	0	0	0	0	0	1	0	1	0	0	0	0	0	0	0	0	0	0	0	0	1	1	0	1	1	0	0	0	0	0	4.96	1.93	2.569948187	1	4	0
133	69	1	3	2	78	0	0	0	0	0	1	0	0	0	0	0	0	0	2	0	0	0	0	0	0	0	0	0	0	0	0	0	0	0	0	0	1	0	0	0	0	0	0	4.53	1.26	3.595238095	0	1	0
134	24	0	3	4	141.52	2	0	0	0	0	0	1	0	0	0	0	0	0	1	0	0	0	0	0	0	0	0	0	0	0	0	0	0	0	0	0	1	0	0	0	0	0	0	6.72	2.37	2.835443038	1	1	0
135	63	0	2	1	89.81	1	0	0	0	1	0	0	0	0	0	0	0	0	1	0	0	0	0	0	0	0	0	0	0	0	0	0	0	0	0	1	0	0	0	1	0	0	0	4.46	2.09	2.133971292	0	2	0
136	41	1	2	1	143.7	1	1	0	0	0	1	0	0	0	0	0	1	0	1	0	0	0	0	0	0	0	0	0	0	0	0	0	0	0	0	0	0	0	0	0	1	1	0	5.66	2.12	2.669811321	1	2	0
137	50	0	2	2	75	1	0	0	0	0	1	0	0	0	0	0	0	0	1	0	0	0	0	0	0	0	0	0	0	0	0	0	0	0	0	0	1	0	0	0	0	0	0	6.32	1.6	3.95	0	1	0
138	41	0	3	4	113.85	1	0	0	0	0	0	0	0	0	0	0	0	0	1	0	0	0	0	0	0	0	0	0	0	0	0	0	0	0	0	0	0	0	0	0	0	0	0	5.01	2.95	1.698305085	1	0	0
139	68	1	4	6	N/A	N/A	1	0	1	1	0	0	0	0	0	0	0	0	3	0	0	0	0	0	0	0	0	0	0	0	0	0	0	0	0	1	1	0	1	0	0	1	0	3.48	1.43	2.433566434	1	4	0
140	74	0	2	3	70	0	0	0	0	0	1	0	0	0	0	0	0	0	2	0	0	0	0	0	0	0	0	0	0	0	0	0	0	0	0	0	1	0	0	0	0	0	0	6.28	2.65	2.369811321	0	1	0
141	77	1	3	3	74.84	0	0	0	1	1	1	0	0	0	0	0	0	0	3	0	0	0	0	0	0	0	0	0	0	0	0	0	0	0	0	1	1	0	0	0	0	0	0	6.4	1.1	5.818181818	0	2	0
142	67	1	2	3	86	1	0	0	0	0	1	0	0	0	0	0	0	0	1	0	0	0	0	0	0	0	0	0	0	0	0	0	0	0	0	0	1	0	0	0	0	0	0	3.54	1.47	2.408163265	0	1	0
143	46	0	2	2	83.1	1	0	0	0	0	1	0	0	0	0	0	0	0	1	0	0	0	0	0	0	0	0	0	0	1	0	0	0	0	0	0	0	0	0	0	0	0	0	2.8	1.99	1.407035176	0	0	1
144	59	1	3	1	117	1	0	0	0	1	1	1	0	1	0	0	1	0	1	0	0	0	0	0	0	0	0	0	0	0	0	0	0	0	0	0	1	0	0	1	0	0	0	3.33	1.6	2.08125	0	2	0
145	65	0	2	3	68	0	0	0	0	1	0	0	1	0	0	0	0	0	2	0	0	0	0	0	0	0	0	0	0	0	0	0	0	0	0	1	1	0	0	0	0	0	0	5.27	1.99	2.648241206	0	2	0
146	63	0	2	3	54	0	0	0	0	0	1	0	1	0	0	0	0	0	3	0	0	1	0	0	1	1	0	0	1	0	0	0	0	0	0	0	1	0	0	0	0	0	0	5.14	1.15	4.469565217	1	1	0
147	78	1	3	3	84.5	0	0	0	1	1	0	0	0	0	0	0	0	0	2	0	1	0	0	0	0	0	0	0	0	0	0	0	0	0	1	0	0	0	1	0	0	0	1	3.63	1.22	2.975409836	0	3	0
148	65	0	3	3	61	0	0	0	1	1	0	0	0	0	0	0	0	0	2	0	0	0	0	0	0	0	0	0	0	0	0	0	0	0	0	1	0	0	0	0	0	0	1	2.97	2.62	1.133587786	0	2	0
149	72	1	3	3	81	0	0	0	0	1	1	0	0	0	0	0	0	0	3	0	1	1	0	0	0	0	0	0	0	0	0	0	0	0	1	1	0	1	0	0	0	0	1	10.6	0.93	11.39784946	0	4	0
150	80	0	3	5	73	0	0	0	0	1	0	1	0	0	0	1	0	0	2	0	0	0	0	0	1	0	0	0	0	0	0	0	0	0	0	1	0	0	0	1	0	0	0	5.97	1.75	3.411428571	1	2	1
151	53	0	4	4	92	1	1	0	0	1	1	1	0	1	0	0	0	0	1	0	0	1	0	0	0	0	0	0	1	0	0	0	0	0	0	1	1	0	1	0	0	0	0	3.05	2.31	1.32034632	3	3	0
152	58	1	3	4	111.13	1	0	0	0	1	1	0	0	1	0	0	0	0	1	0	1	0	0	0	0	0	0	0	0	0	0	0	0	0	1	1	0	0	0	0	0	0	0	5.9	2.41	2.44813278	1	2	0
153	39	1	1	1	106.3	1	0	0	0	0	0	0	0	0	0	0	0	0	1	0	0	0	0	0	0	0	0	0	0	0	0	0	0	0	0	0	1	0	0	0	0	0	0	7.74	2.14	3.61682243	0	1	0
154	75	0	3	3	57.61	0	0	0	0	0	0	0	0	1	0	0	0	0	2	0	0	1	0	0	0	0	0	0	0	0	0	0	0	0	0	0	1	0	0	0	0	0	0	2.38	1.28	1.859375	0	1	0
155	47	1	3	2	95.25	0	1	0	0	0	0	0	0	0	0	0	1	0	1	0	0	0	0	0	1	0	0	0	0	0	0	0	0	0	0	0	1	0	0	1	0	0	0	2.86	3.15	0.907936508	1	2	0
156	68	0	4	5	97	1	0	0	0	1	0	0	0	0	0	0	0	1	4	0	1	0	0	0	0	0	0	0	0	0	0	0	0	0	1	1	0	0	0	1	0	0	1	8.22	1.91	4.303664921	2	4	0
157	83	1	3	3	72	0	0	0	0	1	1	0	0	0	0	0	0	0	3	0	0	0	0	0	0	0	0	0	0	0	0	0	0	0	0	1	0	0	0	0	0	0	0	8.22	1.91	4.303664921	0	1	0
158	75	1	4	5	83	1	0	0	0	1	1	0	0	0	0	0	0	1	4	0	0	0	0	0	0	1	0	0	0	1	0	0	0	0	0	1	0	0	1	0	0	0	1	3.54	2.15	1.646511628	2	3	1
159	71	0	2	2	0	0	0	0	0	0	1	0	0	0	0	0	0	0	2	0	0	1	0	0	0	0	0	0	0	0	0	0	0	0	0	0	1	0	0	0	0	0	0	6.15	1.73	3.554913295	0	1	0
160	62	0	3	5	74.5	1	1	0	0	1	0	0	0	0	0	0	0	1	4	0	0	0	0	0	1	1	0	0	0	0	0	0	0	0	0	1	0	0	1	1	0	0	1	4.51	1.38	3.268115942	3	4	0
161	78	0	2	1	60	0	0	0	0	0	0	0	0	0	0	0	0	0	2	0	0	1	0	0	0	0	0	0	0	0	0	0	0	0	0	0	0	0	0	0	0	0	0	3.52	0.88	4	0	0	0
162	72	0	2	1	56	0	0	0	1	0	0	0	0	0	0	0	0	0	3	0	0	0	0	0	1	1	0	1	0	0	0	0	0	0	0	0	0	0	0	0	0	1	0	2.99	1.57	1.904458599	0	1	0
163	66	0	2	1	68.49	0	0	0	0	1	0	0	0	0	0	0	0	0	2	0	0	0	0	0	0	0	0	0	0	0	0	0	0	0	0	0	0	0	0	0	0	0	0	2.72	3	0.906666667	0	0	0
164	38	0	1	1	74	0	0	0	0	0	0	0	0	0	0	0	0	0	1	0	0	0	0	0	0	0	0	0	0	0	0	0	0	0	0	0	1	0	0	0	0	0	0	5.08	2.92	1.739726027	0	1	0
165	59	0	2	1	57	0	1	0	0	0	0	0	0	0	0	0	0	0	2	0	0	0	0	0	0	0	0	0	0	0	0	0	0	0	0	0	1	0	0	0	0	0	0	2.8	1.64	1.707317073	0	1	0
166	36	1	2	1	130	2	0	0	0	0	1	0	0	0	0	0	0	0	1	0	0	0	0	0	0	0	0	0	0	0	0	0	0	0	0	0	0	0	0	0	0	0	0	4.37	2.29	1.908296943	0	0	0
167	69	1	3	2	97.52	0	0	0	0	1	1	0	0	0	0	0	0	0	2	0	0	0	0	0	0	0	0	0	0	0	0	0	0	0	0	0	0	0	0	0	0	0	1	2.2	2.35	0.936170213	1	1	0
168	70	0	3	1	58	0	1	0	0	1	1	0	0	0	0	0	1	0	2	0	0	0	0	0	0	0	1	0	0	0	0	0	0	0	0	0	1	1	1	0	0	0	0	6.07	1.22	4.975409836	1	3	0
169	57	1	3	3	58.97	0	1	0	1	0	1	1	0	0	0	0	0	0	2	0	0	0	0	0	0	0	0	0	0	0	0	0	0	0	0	1	1	1	1	0	0	0	0	4.26	1.5	2.84	1	4	0
170	55	1	3	3	107	1	0	0	0	0	1	0	0	0	0	0	0	0	1	0	0	0	0	0	0	0	0	0	0	0	0	0	0	0	0	0	0	0	0	0	0	0	0	2.12	1.23	1.723577236	0	0	0
171	53	0	3	4	130	2	0	0	1	1	1	0	0	0	0	0	0	0	1	0	1	1	0	0	0	0	0	0	0	0	0	0	0	1	1	1	1	0	0	1	0	0	0	2.39	1.9	1.257894737	2	5	0
172	62	1	2	3	66	0	0	0	0	0	1	0	0	0	0	0	0	0	1	0	0	0	0	0	0	0	0	0	0	0	0	0	0	0	0	0	0	0	0	0	0	0	0	3.48	2.42	1.438016529	0	0	0
173	67	1	2	3	92	0	0	0	0	0	1	0	0	0	0	0	0	0	1	0	0	0	0	0	0	0	0	0	0	0	0	0	0	0	0	0	0	0	0	0	0	0	0	2.04	1.55	1.316129032	1	0	0
174	56	0	2	6	61	0	0	0	0	0	0	0	0	0	0	0	0	0	2	0	0	0	0	0	0	0	0	0	0	0	1	0	0	0	0	0	0	0	0	0	0	1	0	2.72	0.79	3.443037975	0	1	1
175	31	0	2	2	87	0	0	0	0	0	1	0	0	0	0	0	0	0	1	0	0	1	0	0	0	1	0	0	0	0	0	0	0	0	0	0	1	0	0	1	0	0	0	2.9	2.3	1.260869565	0	2	0
176	39	0	3	2	34	0	0	0	0	0	1	0	0	0	0	0	0	0	3	0	0	0	0	0	0	1	0	0	0	0	0	0	0	0	0	0	0	0	0	0	0	0	0	4.69	2.55	1.839215686	0	0	0
177	61	0	2	1	94	1	0	0	0	1	0	0	0	0	0	0	0	0	1	0	0	0	0	0	0	0	0	0	0	0	0	0	0	0	0	1	0	0	0	0	0	0	0	2.13	2.2	0.968181818	0	1	0
178	62	0	2	1	77.29	0	0	0	0	1	1	0	0	0	0	0	0	0	2	0	0	0	0	0	0	0	0	0	0	0	0	0	0	0	0	1	1	0	0	0	0	0	1	2.49	1.76	1.414772727	0	3	0
179	67	0	2	1	68	0	0	0	0	1	1	0	0	0	0	0	0	0	2	0	0	1	0	0	0	0	0	0	0	0	0	0	0	0	0	1	1	0	0	0	0	0	0	3.93	1.72	2.284883721	0	2	0
180	86	1	3	1	70	0	1	0	0	1	1	0	0	0	0	0	0	0	3	0	0	1	0	0	0	0	0	0	0	0	0	0	0	0	0	1	1	0	1	0	0	0	1	6.08	1.44	4.222222222	1	4	0
181	65	0	2	1	63	0	0	0	0	0	0	0	0	0	1	0	0	0	2	0	0	0	0	0	0	1	0	0	0	0	0	0	0	0	0	0	0	0	0	0	0	0	0	2.07	1.45	1.427586207	0	0	1
182	84	1	3	1	95	1	0	0	0	1	1	0	0	0	0	0	1	0	3	0	0	1	0	0	1	0	0	0	1	0	0	0	0	0	0	0	1	0	0	0	0	1	1	4.47	0.89	5.02247191	1	3	0
183	69	1	3	1	79	0	1	0	0	0	0	0	0	0	0	0	0	0	2	0	0	0	0	0	0	0	0	0	0	0	0	0	0	0	0	0	1	0	0	0	0	0	1	5.17	1.38	3.746376812	1	2	0
184	67	0	2	1	62.5	0	1	0	0	1	0	0	0	0	0	0	0	0	2	0	0	0	0	0	0	0	0	0	0	0	0	0	0	0	0	1	1	0	0	1	0	0	0	3.04	2.25	1.351111111	1	3	0
185	60	1	2	1	107	1	0	0	0	0	0	0	0	1	0	0	0	0	1	0	0	0	0	0	0	0	0	0	0	0	0	0	0	0	0	0	1	0	0	0	0	0	0	3.28	1.23	2.666666667	0	1	0
186	75	0	2	1	77	1	1	0	0	1	0	0	0	1	0	0	0	0	2	0	1	0	0	1	0	1	0	0	1	0	0	0	0	0	1	1	0	0	1	1	0	0	1	2.91	1.79	1.625698324	2	5	0
187	61	0	2	1	93.8	1	0	0	1	1	0	0	0	0	0	0	0	0	1	0	0	1	0	0	0	0	0	0	0	0	0	0	0	0	0	1	0	0	0	1	0	0	0	5.06	2.09	2.421052632	0	2	0
188	65	0	2	1	85	0	0	0	0	1	0	0	0	0	0	0	0	0	2	0	0	0	0	0	0	0	0	0	0	0	0	0	0	0	0	1	1	0	0	1	0	0	0	1.7	1.53	1.111111111	0	3	0
189	54	0	2	1	91.3	1	0	0	0	1	0	0	0	0	0	0	0	0	1	0	0	0	0	0	0	0	0	0	0	0	0	0	0	0	0	0	1	0	0	0	0	0	0	3.97	1.65	2.406060606	0	1	0
190	66	0	2	5	71	0	0	0	0	1	0	0	1	0	0	0	1	0	3	0	0	1	0	0	0	0	0	0	1	0	0	0	0	0	0	1	0	0	1	1	0	0	1	7.37	1.96	3.760204082	2	4	0
191	61	0	3	2	64	0	0	0	0	0	1	0	0	0	0	0	1	0	1	0	0	0	0	0	0	0	0	0	0	1	0	0	0	0	0	0	0	0	0	0	0	1	0	3.64	0.62	5.870967742	0	1	1
192	19	1	2	2	77	0	0	0	0	0	0	0	0	0	0	0	0	0	1	0	0	0	0	0	0	0	0	0	0	1	0	0	0	0	0	0	0	0	0	0	0	0	0	3.44	2.25	1.528888889	0	0	1
193	64	0	3	2	53	0	0	0	0	0	1	0	0	0	0	0	0	0	2	0	0	1	0	0	0	0	0	0	0	0	0	0	0	0	0	0	1	0	0	0	0	0	0	5.09	2.23	2.282511211	0	1	0
194	42	0	2	2	57.3	0	0	0	0	0	0	1	0	0	0	0	0	0	2	0	0	0	0	0	0	0	0	0	0	0	0	0	0	0	0	0	0	0	0	0	0	0	0	5.28	1.04	5.076923077	0	0	0
195	58	0	2	2	65.5	0	0	0	1	1	0	0	0	0	0	0	0	0	2	0	0	0	0	0	0	0	0	0	0	1	0	0	0	0	0	0	0	0	0	0	0	0	0	2.66	1.55	1.716129032	0	0	1
196	24	1	2	2	77.5	0	0	0	0	0	1	1	0	0	0	0	0	0	1	0	0	0	0	0	0	0	0	0	0	0	0	0	0	0	0	0	0	0	0	0	0	0	0	2.12	1.75	1.211428571	0	0	0
197	54	0	3	2	85	1	0	0	0	1	0	0	0	1	0	0	0	0	2	0	0	1	0	0	0	0	0	0	0	0	0	0	0	0	0	1	1	0	0	0	0	0	0	3.93	1.95	2.015384615	0	2	0
198	54	1	2	1	92	0	0	0	0	0	1	0	0	0	0	0	0	0	1	0	0	0	0	0	0	0	0	0	0	0	0	0	0	0	0	0	0	0	0	0	0	0	0	7.56	3.26	2.319018405	0	0	0
199	71	1	4	2	53	0	1	0	0	0	0	0	0	1	0	0	0	0	2	0	0	0	0	0	0	1	0	0	0	0	0	0	1	0	0	0	1	0	0	0	0	0	1	5.28	1.79	2.94972067	1	2	0
200	61	1	3	1	99.79	1	0	0	0	1	1	0	0	0	0	0	0	0	1	0	0	0	0	0	0	0	0	0	0	0	0	0	0	0	0	1	0	0	0	0	0	0	0	3.54	1.81	1.955801105	0	1	0
201	49	1	2	1	110	1	0	0	0	0	0	0	0	0	0	0	0	0	1	0	0	0	0	0	0	0	0	0	0	0	0	0	0	0	0	0	1	0	0	0	0	0	0	4.8	1.59	3.018867925	0	1	0
202	63	1	2	1	90	1	0	0	0	0	0	0	0	0	0	0	0	0	1	0	0	0	0	0	0	0	0	0	0	0	0	0	1	0	0	0	1	0	0	0	0	0	0	2.12	1.76	1.204545455	0	1	0
203	59	0	3	2	57	0	0	0	1	1	0	0	0	0	0	0	0	0	2	0	0	1	0	0	0	0	0	0	0	0	0	0	0	0	0	0	0	0	0	0	0	0	0	3.12	2.1	1.485714286	0	0	0
204	65	1	3	1	79	0	0	0	0	1	0	0	0	0	0	0	0	0	2	0	0	0	0	0	0	0	0	0	0	0	0	0	0	0	0	1	1	0	0	0	0	0	0	3.84	2.32	1.655172414	0	2	0
205	74	0	3	1	81.4	1	0	0	0	0	0	0	0	0	0	0	0	0	2	0	0	0	0	0	0	0	0	0	0	0	0	0	0	0	0	0	0	0	0	0	0	0	1	4.27	1.5	2.846666667	0	1	0
206	78	0	2	2	75	1	0	0	0	1	0	0	0	0	0	0	0	0	2	0	0	0	0	0	0	0	0	0	0	1	0	0	0	0	0	0	1	0	1	0	0	0	0	7.05	1.96	3.596938776	0	2	1
207	81	1	3	1	77	0	1	0	0	0	1	0	0	0	0	0	0	0	3	0	0	1	0	0	0	1	0	0	0	0	0	0	0	0	0	1	1	0	0	0	0	0	1	4.77	2.04	2.338235294	1	3	0
208	75	1	2	1	87.5	0	0	0	0	0	1	0	0	0	0	1	0	0	2	0	0	0	0	0	0	0	0	0	0	0	0	0	0	0	0	0	1	0	0	0	0	0	0	3.41	1.18	2.889830508	0	1	1
209	70	1	3	1	87.09	0	0	0	1	1	0	0	0	0	0	0	0	0	2	0	1	0	0	0	0	0	0	0	0	0	0	0	0	1	1	0	0	0	1	0	0	0	1	3.55	1.32	2.689393939	1	4	0
210	76	0	3	1	80	0	0	0	0	1	1	0	0	0	0	0	0	0	3	0	1	1	0	0	0	1	0	0	0	0	0	0	0	0	1	0	1	0	1	0	0	0	1	3.97	1.75	2.268571429	0	4	0
211	58	1	3	2	83	0	0	0	0	0	0	0	0	0	0	0	0	0	1	0	0	0	0	0	0	0	0	0	1	0	0	0	0	0	0	0	0	0	0	0	0	0	1	2.55	2.11	1.208530806	1	1	0
212	51	1	3	3	95	0	0	0	0	0	1	0	0	0	0	0	0	0	1	0	0	1	0	0	0	0	0	0	0	0	0	0	0	0	0	0	1	0	0	0	0	0	0	4.81	2.23	2.156950673	0	1	0
213	62	1	3	3	77	0	0	0	0	1	0	0	0	0	0	0	0	0	1	0	0	0	0	0	0	0	0	0	0	0	0	0	0	0	0	1	0	1	0	0	0	0	1	12.98	0.94	13.80851064	0	3	0
214	65	1	2	6	92.5	1	0	0	0	0	1	0	0	0	0	0	0	0	1	0	1	0	0	0	0	0	0	0	0	0	0	0	0	0	1	0	1	0	0	0	0	0	1	4.78	3.01	1.588039867	0	3	0
215	57	1	2	5	53	0	0	0	0	0	1	0	0	0	0	0	0	0	2	0	0	0	0	0	0	0	0	0	0	0	0	0	0	0	0	0	0	0	0	0	0	0	0	3.55	2.01	1.766169154	1	0	0
216	61	0	3	2	56.25	0	0	0	0	1	1	0	0	0	0	0	0	0	2	0	0	0	0	0	0	0	0	0	0	0	0	0	0	0	0	1	1	0	0	0	0	0	0	6.26	2.9	2.15862069	0	2	0
217	27	1	2	1	151	2	0	0	0	1	0	0	0	0	0	0	0	0	1	0	0	0	0	0	0	0	0	0	0	0	0	0	0	0	0	0	0	0	0	0	0	0	0	4.8	2.43	1.975308642	0	0	0
218	60	0	3	1	69	1	0	0	0	0	0	1	0	0	0	0	0	0	2	0	0	0	0	0	0	0	0	0	0	0	0	0	0	0	0	0	1	0	0	0	0	0	0	2.69	1.57	1.713375796	0	1	0
219	76	0	3	7	74.84	0	1	0	1	1	0	0	0	0	0	0	0	0	3	0	0	0	0	0	0	1	0	0	0	0	1	0	0	0	0	1	1	0	0	1	0	0	0	3.88	2.3	1.686956522	1	3	1
220	49	1	2	1	126	2	0	0	0	1	1	0	0	0	0	0	0	0	1	0	0	0	0	0	0	0	0	0	0	0	0	0	0	0	0	1	0	0	1	0	0	0	1	4.83	3.49	1.383954155	0	3	0
221	57	0	2	7	67.8	0	0	0	0	0	0	0	0	0	0	0	0	0	2	0	0	0	0	0	1	0	0	0	0	0	1	0	0	0	0	0	1	1	0	0	0	0	0	6.47	1.54	4.201298701	0	2	1
222	60	1	3	5	72	0	0	0	0	0	0	1	0	0	0	0	0	0	2	0	0	0	0	0	0	0	0	0	0	0	0	0	0	0	0	0	0	0	0	0	0	0	0	5.18	1.47	3.523809524	0	0	0
223	64	1	2	6	89	0	0	0	0	0	1	0	0	0	0	0	0	0	1	0	1	0	0	0	0	0	0	0	1	0	0	0	0	1	1	0	0	0	0	0	0	0	0	4.06	2.69	1.50929368	1	2	0
224	31	1	1	3	95.25	0	0	0	0	0	1	0	0	0	0	0	0	0	1	0	0	0	0	0	0	0	0	0	0	0	0	0	0	0	0	0	0	0	0	0	0	0	0	3.68	1.25	2.944	0	0	0
225	60	0	2	5	77.1	0	0	0	0	0	1	0	0	0	0	0	0	0	1	0	0	0	0	0	0	0	0	0	0	0	0	0	0	0	0	0	0	0	0	0	0	0	1	3.98	6.48	0.614197531	0	1	0
226	41	1	2	3	95.5	0	0	0	0	0	1	0	0	0	0	0	0	0	1	0	0	0	0	0	0	0	0	0	0	0	0	0	0	0	0	0	0	0	0	0	0	0	0	3.46	3.47	0.997118156	0	0	0
227	45	0	3	4	92.6	1	1	0	0	0	0	0	1	0	0	0	0	0	1	0	1	1	0	0	0	0	0	0	0	0	0	0	0	0	0	0	0	0	0	0	0	0	0	8.08	2.8	2.885714286	2	0	0
228	51	1	3	3	100	1	0	0	0	0	0	0	0	0	0	0	0	0	1	0	0	0	0	0	0	0	0	0	0	0	0	0	0	0	0	0	0	0	0	0	0	0	1	3.85	2.32	1.659482759	0	1	0
229	74	0	3	2	95	1	0	0	0	1	1	0	0	0	0	0	0	0	2	0	0	0	0	0	0	0	0	0	0	0	0	0	0	0	0	1	0	0	0	0	0	0	1	3.52	1.6	2.2	0	2	0
230	66	1	3	3	92	1	0	0	1	1	0	0	0	1	0	0	0	0	1	0	1	0	0	0	0	0	0	0	0	0	0	0	0	0	1	0	1	0	0	0	0	0	1	5.53	1.78	3.106741573	0	3	0
231	45	0	3	3	71	0	1	0	1	0	1	0	0	0	0	0	0	0	1	0	0	0	0	0	0	1	0	0	0	0	0	0	0	0	0	0	1	0	0	0	0	0	0	3.38	2.04	1.656862745	1	1	0
232	76	0	4	7	44.52	0	0	0	0	1	0	0	0	0	0	0	0	0	3	0	0	0	0	0	0	0	0	0	0	0	0	0	0	0	0	1	0	0	1	0	0	0	0	4.79	1.54	3.11038961	0	2	0
233	78	1	2	6	97.4	1	0	0	0	1	1	0	0	0	0	0	0	0	3	1	0	0	0	0	0	0	0	0	0	0	0	0	0	0	0	1	1	0	0	0	0	0	1	4.62	1.17	3.948717949	0	3	1
234	54	0	3	3	73	0	0	0	0	0	1	0	0	0	0	0	0	0	2	0	0	1	0	0	0	0	0	0	0	0	0	0	0	0	0	0	0	0	0	0	0	0	0	3.12	2.62	1.190839695	0	0	0
235	63	1	3	6	68.9	0	0	0	1	1	1	0	0	0	0	0	0	0	2	0	0	0	0	0	0	0	0	0	1	0	0	0	0	0	0	1	1	0	0	1	0	0	0	4.7	2	2.35	1	3	0
236	60	1	2	3	106	0	0	0	0	0	0	0	0	0	0	0	0	0	1	0	0	0	0	0	0	0	0	0	1	0	0	0	0	0	0	0	0	0	0	0	0	0	1	2.66	1.31	2.030534351	1	1	0
237	81	1	3	3	63.5	0	0	0	0	1	0	0	0	0	0	0	0	0	2	0	1	0	0	0	0	0	0	0	0	0	0	0	0	0	1	1	0	0	0	0	0	0	1	7.23	1.68	4.303571429	0	3	0
238	72	1	4	1	81	0	1	0	0	0	1	0	0	0	0	0	0	0	2	0	0	0	0	0	0	0	1	0	0	0	0	0	0	0	0	0	1	0	1	0	0	0	1	5.5	1.02	5.392156863	1	3	0
239	82	1	3	6	68	0	0	0	1	1	1	0	0	0	0	0	0	0	3	1	0	0	0	0	1	0	0	0	0	0	0	0	0	0	0	0	0	0	1	0	0	0	1	6.12	1.32	4.636363636	0	2	1
240	68	0	2	3	30	0	0	0	0	1	1	0	0	0	0	0	0	0	3	0	0	0	0	0	0	0	0	0	0	0	0	0	0	0	0	0	1	0	1	0	0	0	0	3.12	3.45	0.904347826	0	2	0
241	30	1	2	3	102.06	1	0	0	0	0	0	0	0	0	0	0	0	0	1	0	0	0	0	0	0	0	0	0	0	0	0	0	0	0	0	0	0	0	0	0	0	0	0	3.1	2.4	1.291666667	0	0	0
242	56	0	3	2	63	0	1	0	0	0	0	0	0	0	0	0	0	0	2	0	0	0	0	1	0	0	0	0	0	1	0	0	0	0	0	0	0	1	0	0	0	0	0	1.6	0.6	2.666666667	1	1	1
243	58	1	3	1	112.49	1	1	0	1	0	1	0	0	0	0	0	0	0	1	0	1	0	0	0	0	0	0	0	0	0	0	0	0	0	0	0	0	0	0	0	0	0	0	6.13	3.63	1.688705234	1	0	0
244	41	0	2	3	86	1	0	0	0	0	0	0	0	0	0	0	0	0	1	0	0	0	0	0	0	0	0	0	0	0	0	0	0	0	0	0	0	0	0	0	0	0	0	3.58	1.18	3.033898305	0	0	0
245	35	0	1	3	58.06	0	0	0	0	0	0	1	0	0	0	0	0	0	1	0	0	0	0	0	0	0	0	0	0	0	0	0	0	0	0	0	0	0	0	0	0	0	0	3.29	1.4	2.35	0	0	0
246	66	0	4	1	98	2	0	0	0	1	0	0	0	1	0	0	1	0	1	0	0	1	0	0	0	0	0	0	0	0	0	0	0	0	0	1	0	0	0	0	0	0	0	4.68	2.14	2.186915888	0	1	0
247	69	1	3	2	78.47	0	0	0	0	0	0	0	1	0	0	0	1	0	2	0	0	0	0	0	0	0	0	0	0	1	0	0	0	0	0	0	1	1	0	0	0	0	0	14.9	0.8	18.625	0	2	1
248	27	1	3	2	77.56	0	0	0	0	0	0	0	0	0	0	0	0	0	1	0	0	0	0	0	0	0	0	0	0	1	0	0	0	0	0	0	0	0	0	0	0	0	0	1.68	1.24	1.35483871	0	0	1
249	49	1	2	1	98	0	0	0	0	0	1	1	0	0	0	0	0	0	1	0	0	1	0	0	0	1	0	0	0	0	0	0	0	0	0	0	0	0	0	0	0	0	0	5.86	3.28	1.786585366	0	0	0
250	61	1	1	1	70.8	0	0	0	0	0	1	0	0	0	0	0	0	0	1	0	0	0	0	0	0	0	0	0	0	0	0	0	0	0	0	0	0	0	0	0	0	0	0	1.85	1.9	0.973684211	0	0	0
251	70	0	2	1	66	0	0	0	0	0	0	0	0	0	0	0	0	0	3	0	0	1	0	0	0	1	0	0	0	0	0	0	0	0	0	0	0	0	0	0	0	0	0	2.58	2.32	1.112068966	0	0	0
252	41	1	1	1	90.72	0	0	0	1	0	0	0	0	0	0	0	0	0	1	0	0	0	0	0	0	0	0	0	0	0	0	0	0	0	0	0	0	0	0	0	0	0	0	4.39	1.5	2.926666667	0	0	0
253	43	1	2	1	61	0	0	0	0	1	1	0	0	0	0	0	0	0	1	0	0	1	0	0	0	0	0	0	0	0	0	0	0	0	0	0	0	0	1	0	0	0	0	1.84	1.44	1.277777778	0	1	0
254	62	1	3	1	88.3	1	1	0	1	1	1	1	1	1	0	0	0	0	1	0	1	0	0	0	0	0	0	0	0	0	0	0	0	0	0	0	1	0	1	0	0	0	0	6	2.38	2.521008403	1	2	0
255	58	1	2	1	89	0	0	0	0	0	1	0	0	0	0	0	0	0	1	0	1	0	0	0	0	0	0	0	0	0	0	0	0	1	0	0	0	0	0	0	0	0	0	6.02	3.29	1.829787234	1	1	0
256	53	0	3	1	61	23.53	0	0	1	0	1	0	0	0	0	0	0	0	1	0	0	0	0	0	0	0	0	1	0	0	0	0	0	0	0	0	1	0	0	0	1	0	1	4.53	2.19	2.068493151	0	3	0
257	45	1	2	1	60	0	0	0	0	0	0	0	0	0	0	0	0	0	1	0	0	0	0	0	0	0	0	1	0	0	0	0	0	0	0	0	0	0	0	0	1	0	0	6.5	2.21	2.941176471	0	1	0
258	66	1	3	2	69	0	1	0	0	0	0	0	0	0	0	0	0	0	2	1	0	0	0	0	0	0	0	0	0	1	0	0	0	0	0	0	0	0	0	0	0	0	0	5.1	1.1	4.636363636	1	0	2
259	42	0	2	2	68.3	0	0	0	1	0	1	0	0	1	0	1	0	0	1	0	0	0	0	0	0	0	0	0	0	1	0	0	0	0	0	0	1	1	0	0	0	0	0	6.36	4.81	1.322245322	0	2	2
260	58	1	2	1	102	0	0	0	0	1	1	0	0	0	0	0	0	0	1	0	0	0	0	1	0	0	0	0	0	0	0	0	0	0	0	1	1	0	0	0	0	0	0	3.37	1.36	2.477941176	0	2	0
261	59	0	3	1	104	2	0	0	0	1	1	0	0	0	0	0	0	0	1	0	0	0	0	0	0	0	0	0	0	0	0	0	0	0	0	1	1	0	0	0	0	0	0	2.77	1.5	1.846666667	0	2	0
262	78	1	3	2	70.3	0	0	0	0	0	0	0	0	0	0	0	0	0	2	0	0	0	0	0	0	0	0	0	0	1	0	0	0	0	0	0	0	1	0	0	0	0	0	5.91	1.99	2.969849246	0	1	1
263	57	0	3	1	68.04	0	1	0	0	1	1	0	0	0	0	0	0	0	2	0	0	0	0	0	0	0	0	0	0	0	0	0	0	0	0	1	0	0	0	0	0	0	0	2.08	3.04	0.684210526	1	1	0
264	26	0	2	7	64	0	0	0	0	0	0	1	0	1	0	0	0	0	1	0	0	0	0	0	0	0	0	0	0	0	0	0	0	0	0	0	1	1	0	0	0	0	0	2.17	1.83	1.18579235	0	2	0
265	62	0	2	1	100.7	1	0	0	0	0	1	0	0	0	0	0	0	0	0	0	0	1	0	0	0	0	0	0	0	0	0	0	0	0	0	0	1	0	0	0	0	0	0	3.67	1.8	2.038888889	0	1	0
266	54	1	1	1	103	1	0	0	0	0	0	0	0	0	0	0	0	0	1	0	0	0	0	0	0	0	0	0	0	0	0	0	0	0	0	0	1	0	0	0	0	0	0	1.45	1.62	0.895061728	0	1	0
267	74	1	2	1	98.6	1	0	0	0	1	0	1	1	0	0	0	0	0	2	0	0	0	0	0	0	0	0	0	0	0	0	0	0	0	0	1	1	0	0	0	0	0	1	2.99	2.05	1.458536585	0	3	0
268	59	0	3	1	114	2	0	0	0	1	0	0	0	0	0	0	0	0	1	0	0	0	0	0	0	0	0	0	0	0	0	0	0	0	0	1	1	0	0	1	0	0	0	6.47	3.51	1.843304843	0	3	0
269	70	0	2	1	80	1	0	0	0	0	0	0	0	0	0	0	0	0	2	0	0	1	0	0	0	0	0	0	0	0	0	0	0	0	0	0	0	0	0	0	0	0	0	2.72	1.41	1.929078014	0	0	0
270	76	0	2	1	63	0	0	0	0	1	1	0	0	0	0	0	0	0	3	0	0	1	0	0	0	0	0	0	0	0	0	0	0	0	0	1	0	0	0	1	0	0	1	7.17	2.6	2.757692308	0	3	0
271	58	0	2	1	86	0	0	0	1	0	1	1	0	0	0	0	0	0	1	0	0	1	0	0	0	0	0	0	0	0	0	0	0	0	0	0	1	0	0	0	0	0	0	2.23	1.63	1.36809816	0	1	0
272	71	1	2	1	74.6	0	1	0	0	1	1	0	0	0	0	0	0	0	2	0	0	0	0	0	0	0	0	0	0	0	0	0	0	0	0	1	1	0	0	0	0	0	1	2.2	1.26	1.746031746	1	3	0
273	64	1	2	1	88	1	0	0	0	1	0	0	0	0	0	0	0	0	1	0	1	0	0	0	0	0	0	0	0	0	0	0	0	0	1	0	1	0	0	0	0	0	0	4.62	1.29	3.581395349	0	2	0
274	59	1	2	1	72.57	0	0	0	0	0	0	1	0	0	0	0	0	0	1	0	0	0	0	0	0	0	1	0	0	0	0	0	0	0	0	0	1	1	0	0	1	0	0	2.68	1.67	1.604790419	0	3	0
275	50	1	1	1	129	1	0	0	0	0	1	0	0	0	0	0	0	0	1	0	0	0	0	0	0	1	0	0	0	0	0	0	0	0	0	0	0	0	0	0	0	0	0	2.97	0.81	3.666666667	0	0	0
276	67	0	3	1	111	1	0	0	0	1	0	0	0	0	0	0	0	0	2	0	0	0	0	0	0	1	0	0	0	0	0	0	1	0	0	0	0	0	0	1	0	0	0	3.5	2.44	1.43442623	0	1	0
277	77	0	2	1	59.5	0	0	0	0	0	0	0	0	0	0	0	0	0	3	0	0	0	0	0	0	0	0	0	0	0	0	0	0	0	0	0	0	0	0	0	0	0	0	6.89	2.05	3.36097561	0	0	0
278	42	1	1	1	80	0	0	0	0	0	1	0	0	0	0	0	0	0	1	0	0	0	0	0	0	0	0	0	0	0	0	0	0	0	0	0	1	0	0	0	0	0	0	4.72	2.49	1.895582329	0	1	0
279	22	0	2	5	116	2	0	0	0	0	1	0	0	0	0	0	1	0	1	0	0	1	0	0	0	1	0	0	0	0	0	0	0	0	0	0	1	0	0	0	0	0	0	9.05	2.13	4.248826291	1	1	0
280	51	1	2	1	76.5	0	1	0	0	0	1	0	0	0	0	0	0	0	1	0	0	0	0	0	0	0	0	0	0	0	0	0	0	0	0	0	1	0	0	0	0	0	0	7.45	1.92	3.880208333	1	1	0
281	24	0	2	2	66	0	0	0	0	0	0	0	0	0	0	0	0	0	2	0	0	0	0	0	0	0	0	0	0	1	0	0	0	0	0	0	0	0	0	0	0	0	0	2.79	2.14	1.303738318	0	0	1
282	82	1	3	6	87	1	0	0	1	1	1	0	0	0	0	0	0	0	2	0	0	0	0	0	0	0	0	0	1	0	0	0	1	0	0	1	0	0	1	1	0	0	0	3.58	1.48	2.418918919	1	3	0
283	55	1	3	1	94.6	0	0	0	0	0	1	1	0	0	0	0	0	0	1	0	0	0	0	0	0	0	0	0	0	0	0	0	0	0	0	1	1	0	0	1	0	0	1	5.94	1.02	5.823529412	0	4	0
284	33	1	1	5	84	0	0	0	0	0	1	0	0	0	0	0	1	0	1	0	0	0	0	0	0	0	0	0	0	0	0	0	0	0	0	0	0	0	0	0	0	0	0	5.83	1.78	3.275280899	0	0	0
285	44	1	2	1	75.3	0	0	0	0	0	1	0	0	0	0	0	0	0	1	0	0	0	0	0	0	0	0	0	0	0	0	0	1	0	0	0	0	0	0	0	0	0	0	4.83	1.72	2.808139535	0	0	0
286	51	1	3	1	124	2	0	0	0	1	1	1	0	1	0	0	0	0	1	0	0	0	0	0	0	0	0	0	0	0	0	0	0	0	0	1	1	0	0	0	0	0	0	4.28	2.23	1.919282511	0	2	0
287	38	0	1	5	68	0	0	0	0	0	0	0	0	0	0	0	0	0	1	0	0	0	0	0	0	0	0	0	0	0	0	0	0	0	0	0	1	0	0	0	0	0	0	4.14	1.95	2.123076923	0	1	0
288	67	1	2	1	81.65	0	1	0	0	0	1	0	0	0	0	0	0	0	2	0	1	0	0	0	0	0	0	0	0	0	0	0	0	0	0	1	0	0	1	0	0	0	1	3.89	1.91	2.036649215	1	3	0
289	47	0	3	1	107	1	0	0	0	0	1	0	1	0	0	0	0	0	1	0	0	0	0	0	0	0	0	0	0	0	0	0	0	0	0	0	0	0	0	0	0	0	0	4.79	1.32	3.628787879	0	0	0
290	72	0	3	1	90.4	1	1	0	0	1	0	1	0	1	0	0	1	0	2	0	0	0	0	0	0	0	0	0	0	0	0	0	0	0	0	1	0	0	0	1	0	0	0	4.3	2.54	1.692913386	1	2	0
291	64	0	2	1	52.62	0	0	0	0	0	0	0	0	0	0	0	0	0	2	0	0	0	0	0	1	0	0	0	0	0	0	0	0	0	0	0	0	0	0	0	0	0	0	5.27	1.54	3.422077922	0	0	0
292	75	0	3	1	50.8	0	0	0	0	1	1	0	0	0	0	0	0	0	3	0	0	0	0	0	0	0	0	0	0	0	0	0	0	0	0	1	0	0	0	0	0	0	1	7.09	2.12	3.344339623	0	2	0
293	87	0	2	1	49.9	0	0	0	0	1	1	0	0	0	0	0	0	0	3	0	0	1	0	0	1	0	0	0	0	0	0	0	0	0	0	0	1	0	1	1	0	0	0	5.42	2.36	2.296610169	0	3	0
294	44	0	2	1	67	0	0	0	0	0	0	0	0	0	0	0	0	0	1	0	0	0	0	0	0	0	0	0	0	0	0	0	0	0	0	0	1	0	0	0	0	0	0	3.23	1.41	2.290780142	0	1	0
295	86	1	3	1	104	1	0	1	1	1	1	0	0	1	0	0	0	1	3	0	1	0	0	0	0	1	0	0	0	0	0	0	0	1	0	0	0	1	0	1	0	0	0	4.17	1.58	2.639240506	2	3	0
296	45	0	2	1	67	0	0	0	0	0	1	0	0	0	0	0	0	0	1	0	0	0	0	0	0	0	0	0	0	0	0	0	0	0	0	0	1	0	0	0	0	0	0	4.35	1.24	3.508064516	0	1	0
297	33	1	2	1	90.26	0	0	0	0	0	0	1	0	1	0	0	0	0	1	0	0	0	0	0	0	0	0	0	0	0	0	0	0	0	0	0	0	0	0	0	0	0	0	3.09	2.16	1.430555556	0	0	0
298	54	0	2	1	113	0	0	0	0	0	0	0	0	0	0	0	0	0	1	0	0	0	0	0	1	0	0	0	0	0	0	0	0	0	0	0	1	0	0	0	0	0	0	3.55	1.79	1.983240223	0	1	0
299	64	1	3	1	107	2	1	0	0	1	1	0	0	1	0	0	0	0	1	0	1	0	0	0	0	0	0	0	0	0	0	0	0	0	1	1	1	0	1	1	0	0	1	6.28	1.96	3.204081633	1	6	0
300	47	1	2	1	100	1	0	0	0	1	1	0	0	0	0	0	0	0	1	0	0	0	0	0	0	0	0	0	0	0	0	0	0	0	0	1	1	0	0	0	0	0	0	4.97	2.02	2.46039604	0	2	0
301	66	0	2	1	70	0	0	0	0	1	1	0	0	0	0	0	0	0	2	0	0	1	0	0	0	0	0	0	0	0	0	0	0	0	0	1	0	0	0	0	0	0	0	2.52	1.68	1.5	0	1	0
302	25	1	1	1	116	1	0	0	0	0	0	0	0	0	0	0	0	0	1	0	0	0	0	0	0	0	0	0	0	0	0	0	0	0	0	0	1	0	0	0	0	0	0	4.05	1.93	2.098445596	0	1	0
303	53	0	3	2	86.5	1	1	0	1	1	1	0	0	0	0	0	0	0	1	0	0	1	0	0	0	0	0	0	0	0	0	0	0	0	0	0	1	0	1	0	0	0	0	5.24	2.26	2.318584071	1	2	0
304	58	0	3	4	120	2	0	0	0	0	0	0	0	0	0	0	0	0	1	0	1	0	0	0	0	0	0	0	0	0	0	0	0	0	1	0	0	0	0	0	0	0	1	6.06	1.99	3.045226131	1	2	0
305	58	1	2	1	98	1	0	0	0	0	1	0	0	0	0	0	0	0	1	0	0	0	0	1	0	0	0	0	0	0	0	0	0	0	0	0	1	0	0	0	0	0	0	4.5	1.25	3.6	0	1	0
306	65	0	3	2	59	0	0	0	0	0	0	0	0	0	0	0	0	0	2	0	0	1	0	1	0	0	0	0	0	0	0	0	1	0	0	0	0	1	0	0	1	0	0	7.4	0.43	17.20930233	0	2	0
307	45	1	3	3	68	0	0	0	0	1	0	0	0	0	0	0	0	0	2	1	0	1	0	0	0	0	0	0	0	0	0	0	0	0	0	1	0	1	0	0	0	0	0	3.12	0.7	4.457142857	0	2	1
308	68	1	4	5	71.2	0	1	1	0	1	1	0	0	0	0	0	0	0	2	0	0	0	0	0	0	0	0	0	1	0	0	0	0	0	0	1	1	0	1	0	0	0	1	6.15	1.52	4.046052632	4	4	0
309	64	1	3	1	122.47	1	0	0	1	1	1	0	0	0	0	0	0	0	1	0	0	0	0	0	0	0	0	0	0	0	0	0	0	0	0	1	0	0	1	0	0	0	1	2.45	1.12	2.1875	0	3	0
310	42	1	3	6	74	0	0	0	0	0	0	0	0	0	0	0	0	0	1	0	0	0	0	0	0	0	0	0	0	0	0	0	0	0	0	0	0	0	0	0	0	0	0	3.82	1.28	2.984375	0	0	0
311	65	0	3	4	134.75	2	0	0	1	1	1	0	0	1	0	0	0	0	1	0	1	1	0	0	0	0	0	0	0	0	0	0	0	0	1	1	1	0	0	1	0	0	1	8.85	3.85	2.298701299	1	5	0
312	42	0	3	5	90	1	0	0	0	1	0	1	0	0	0	0	0	0	1	0	0	0	0	0	0	0	0	0	0	0	0	1	1	0	0	1	0	0	0	0	0	0	0	5.85	1.39	4.208633094	1	1	1
313	57	1	3	2	72	0	0	0	0	1	1	0	0	1	0	0	0	0	1	0	1	0	0	0	0	0	0	0	1	0	0	0	0	0	1	0	1	0	0	0	0	0	1	3.82	1.91	2	2	3	0
314	81	0	2	7	66	0	0	0	1	1	0	0	0	0	1	0	0	0	3	0	0	1	0	0	0	0	0	0	0	0	1	0	0	0	0	1	0	0	1	0	0	1	0	4.62	1.52	3.039473684	0	3	2
315	69	1	3	5	80	0	1	0	0	1	0	1	0	1	0	1	0	0	1	0	0	0	0	0	0	0	0	0	0	0	0	0	0	0	0	1	0	0	1	0	0	0	0	5.07	1.43	3.545454545	2	2	1
316	54	1	3	2	97	1	0	0	0	0	1	0	1	0	0	0	0	0	1	0	0	0	0	0	0	0	0	0	0	1	0	0	0	0	0	0	0	0	0	0	0	0	0	3.62	2.43	1.489711934	0	0	1
317	64	0	3	2	57	0	0	0	0	0	0	0	0	0	0	0	0	0	3	0	0	1	0	0	0	0	0	0	0	1	0	0	0	0	0	0	1	0	0	0	0	0	1	3.05	2.09	1.459330144	0	2	1
318	32	1	2	5	92.6	0	0	0	0	0	0	0	0	0	0	1	0	0	1	0	0	0	0	0	0	0	0	0	0	0	0	0	0	0	0	0	0	0	0	0	0	0	0	7.1	3.47	2.04610951	1	0	1
319	42	0	2	3	55	0	0	0	0	0	0	0	0	0	0	0	0	0	2	0	0	0	0	0	0	0	0	0	0	1	0	0	0	0	0	0	1	1	0	0	0	0	0	10.4	0.64	16.25	0	2	1
320	66	0	3	1	123.38	2	1	0	1	1	0	1	0	1	0	0	0	0	1	0	0	0	0	0	0	0	0	0	0	0	0	0	0	0	0	1	0	0	1	1	0	0	0	5.05	1.91	2.643979058	1	3	0
321	72	0	2	7	87	1	0	0	1	1	0	1	0	0	0	0	0	0	2	0	0	0	0	0	0	0	0	0	0	0	1	0	0	0	0	0	0	0	0	0	0	0	0	4.8	2.4	2	0	0	1
322	36	0	1	3	73	0	0	0	0	0	0	0	0	0	0	0	0	0	1	0	0	0	0	0	0	0	0	0	0	0	0	0	0	0	0	0	1	0	0	0	0	0	0	3.2	2.2	1.454545455	0	1	0
323	54	1	2	3	88	1	0	0	0	1	1	0	0	0	0	0	0	0	1	0	0	0	0	0	0	0	0	0	0	0	0	0	0	0	0	1	0	0	0	0	0	0	0	7.91	2.06	3.839805825	0	1	0
324	76	1	3	1	107	1	0	0	0	1	1	0	0	1	0	0	0	0	1	0	1	0	0	0	0	0	0	0	0	0	0	0	0	0	1	1	1	0	0	0	0	0	1	4.06	1.44	2.819444444	0	4	0
325	69	0	3	3	63	0	0	0	0	1	0	1	0	1	0	0	0	0	3	0	0	0	0	0	0	0	0	0	0	0	0	0	0	0	0	1	1	0	0	0	0	0	0	2.62	2.11	1.241706161	0	2	0
326	59	1	2	3	71	0	0	0	0	0	1	1	0	0	0	0	0	0	2	0	0	0	0	0	0	0	1	0	0	0	0	0	0	0	0	0	1	1	0	0	0	0	0	3.85	1.57	2.452229299	0	2	0
327	82	0	3	3	62	0	0	1	0	0	0	0	0	0	0	0	0	0	3	0	0	0	0	0	0	0	0	0	0	0	0	0	0	0	0	0	0	0	0	0	0	0	0	3	2.3	1.304347826	0	0	0
328	58	1	3	3	100	1	0	0	0	0	1	1	1	1	0	0	0	0	2	0	0	0	0	0	0	1	0	0	0	0	0	0	0	0	0	0	1	0	0	0	0	0	0	4.28	2.22	1.927927928	0	1	0
329	64	0	3	5	87.6	33.38	0	0	0	1	0	0	0	1	0	0	0	0	1	0	0	0	0	0	0	0	0	0	0	0	0	0	0	0	0	1	1	0	1	0	0	0	0	6.44	3.04	2.12	0	3	0
330	66	0	3	5	72	32	1	0	0	1	0	0	0	0	0	0	0	0	2	0	0	0	0	0	0	0	0	0	0	0	0	0	0	0	0	1	0	0	0	1	0	0	0	5.66	1.48	3.82	2	2	0
331	55	0	2	1	55	32.64	0	0	1	0	1	0	0	1	0	0	0	0	1	0	0	0	0	0	0	0	0	0	0	0	0	0	0	0	0	0	0	0	0	0	0	0	0	4.15	2.71	1.53	0	0	0
332	36	0	1	7	44	17.85	0	0	0	0	0	0	0	0	0	0	0	0	2	0	0	0	0	0	0	1	0	0	0	0	0	0	0	0	0	0	0	0	0	0	0	0	0	2.91	1.7	1.71	1	0	0
333	28	0	2	1	75.3	24.87	0	0	0	0	0	1	0	0	0	0	0	0	1	0	0	0	0	0	0	0	0	0	0	0	0	0	0	0	0	0	0	0	0	0	0	0	0	5.86	2.15	2.73	0	0	0
334	76	0	3	2	74.84	33.33	0	0	1	1	0	1	0	1	0	0	0	0	0	0	1	0	0	0	0	0	0	0	0	0	0	0	0	0	0	0	1	0	1	1	0	0	0	5.16	2.23	2.31	1	3	0
335	48	0	3	4	129	40.71	0	0	1	0	1	0	0	0	0	0	0	0	1	0	0	0	0	1	1	0	0	0	0	0	0	0	0	0	0	0	0	0	0	0	0	0	0	3.07	2.02	1.52	1	0	0
336	63	1	3	1	127	36.13	1	0	0	1	1	0	0	0	0	0	0	0	1	0	0	1	0	0	0	0	0	0	0	0	0	0	0	0	0	1	1	0	0	0	0	0	0	7.56	1.38	5.48	1	2	0
337	42	1	1	1	100	32.1	0	0	0	0	0	0	0	0	0	0	0	0	1	0	0	0	0	0	0	0	0	0	0	0	0	0	0	0	0	0	0	0	0	0	0	0	0	2.75	2.13	1.29	0	0	0
338	60	1	2	1	95	32.49	0	0	0	1	1	0	0	0	0	0	0	0	1	0	0	0	0	0	0	0	0	0	0	0	0	0	0	0	0	0	0	0	0	1	0	0	0	4.93	1.32	3.73	1	1	0
339	41	1	2	3	72.57	21.7	0	0	0	0	1	0	0	0	0	0	0	0	1	0	0	0	0	0	0	1	0	0	0	0	0	0	0	0	0	0	0	0	0	0	0	0	0	1.46	1.54	0.95	0	0	0
340	62	1	3	2	82.3	25.12	0	0	0	0	0	0	0	0	0	0	0	0	1	0	0	0	0	0	0	0	0	0	0	0	0	0	0	0	0	0	0	0	0	0	0	0	0	2.81	1.13	2.49	0	0	0
341	35	0	2	5	81.65	26.58	0	0	0	0	1	0	0	0	0	0	0	0	1	0	0	0	0	0	0	0	0	0	0	0	0	0	0	0	0	0	1	0	0	0	0	0	0	6.67	3.43	1.94	0	1	0
342	47	1	2	2	83.91	25.9	0	0	0	0	0	0	0	0	0	0	0	0	1	0	0	0	0	0	0	0	0	0	0	0	0	0	0	0	0	0	0	0	0	0	0	0	0	5.82	1.66	3.51	0	0	0
343	44	0	2	2	86.5	31.2	1		1	0	1	0	0	0	0	0	0	0	1	0	0	0	0	0	0	0	0	0	0	0	0	0	0	0	0	0	0	0	0	0	0	0	0	6.13	2.17	2.82	1	0	0
344	55	1	3	1	117.7	34.02	0	0	0	1	1	0	0	1	0	0	0	0	1	0	0	0	0	0	0	0	0	0	0	0	0	0	0	0	0	0	0	0	0	0	0	0	0	4.13	4.13	1	0	0	0
345	85	0	3	3	58.51	24.37	0	0	0	1	0	0	0	0	0	0	0	0	3	0	0	0	0	0	0	0	0	0	1	0	0	0	0	0	0	1	1	0	0	1	0	0	0	2.46	1.18	2.08	1	3	0
346	61	0	2	2	66.22	25.06	0	0	0	0	1	0	0	0	0	0	0	0	2	0	0	0	0	0	0	1	0	0	0	0	0	0	0	0	0	0	0	0	0	0	0	0	0	3.22	2.11	1.53	0	0	0
347	54	0	3	4	129.8	47.1	0	0	1	1	1	0	0	1	0	0	1	0	2	0	0	0	0	0	0	1	0	0	0	0	0	0	0	0	0	1	1	0	0	0	0	0	0	5.68	4.26	1.33	1	2	0
348	60	1	3	2	76	24.54	0	0	0	0	1	0	0	0	0	0	0	0	0	0	0	0	0	0	0	0	0	0	0	1	0	0	0	0	0	0	0	1	0	0	0	0	0	8.41	1.18	7.13	1	1	1
349	50	1	2	1	87.09	28.77	0	0	0	0	1	1	0	0	0	0	0	0	0	0	0	0	0	0	0	0	0	0	0	0	0	0	0	0	0	0	0	0	0	0	0	0	0	3.17	1.36	2.33	0	0	0
350	63	1	2	1	108	31.22	0	0	0	1	1	0	0	0	0	0	0	0	1	0	0	0	0	0	0	0	0	0	0	0	0	0	0	0	0	1	0	0	0	0	0	0	1	3.7	2.8	1.32	0	2	0
351	54	1	3	2	80	25.54	0	0	0	0	1	0	0	0	0	0	0	0	1	0	0	0	0	0	0	0	0	0	0	0	0	0	0	0	0	0	1	0	0	0	0	0	0	4.88	1.92	2.54	0	1	0
352	73	1	3	3	92.99	37.25	0	0	0	1	1	0	0	0	0	0	0	0	3	0	0	0	0	0	0	1	0	0	1	0	0	0	0	0	0	1	0	0	0	1	0	0	1	5.17	2.61	1.98	1	3	0
353	48	1	3	2	64.86	32.5	0	0	0	0	0	0	0	0	0	0	0	0	1	0	0	0	0	0	0	0	0	0	0	0	0	0	0	0	0	0	1	0	0	0	0	0	0	2.43	1.24	1.96	0	1	0
354	38	0	2	4	122.8	41.51	0	0	1	1	1	1	0	0	0	0	0	0	1	0	0	0	0	0	0	0	0	0	0	0	0	0	0	0	0	1	0	0	0	1	0	0	0	6.23	2.85	2.19	0	2	0
355	75	1	2	6	76.5	26.47	0	0	0	0	1	0	0	0	0	0	0	0	2	0	0	0	0	0	0	0	0	0	0	0	0	0	0	0	0	0	0	0	0	0	0	0	0	3.36	0.8	4.2	0	0	0
356	75	1	3	3	108	35.67	0	0	0	1	0	1	0	0	0	0	0	0	3	0	1	0	0	0	0	0	0	0	0	0	0	0	0	1	1	1	1	0	0	0	0	0	0	8.87	2.89	3.07	1	4	0
357	46	1	2	1	45.36	15.7	0	0	0	0	1	0	0	0	0	0	0	0	0	0	0	0	0	0	0	0	0	0	0	0	0	0	0	0	0	0	1	0	0	0	0	0	0	2.03	1.74	1.17	0	1	0
358	45	1	2	1	91	27.21	0	0	1	0	1	0	0	1	0	0	0	0	1	0	0	0	0	0	0	0	0	0	0	0	0	0	0	0	0	0	1	0	0	0	0	0	0	3.57	1.77	2.02	0	1	0
359	73	0	3	3	101	37.1	0	0	0	0	0	0	0	0	0	0	0	0	2	0	1	0	0	0	0	0	1	0	0	0	0	0	0	0	1	0	1	0	0	0	0	0	0	3.41	3.38	1.01	1	2	0
360	75	0	3	3	81.8	30.05	0	0	0	1	1	0	0	0	0	0	0	0	2	0	0	0	0	0	0	0	0	0	0	0	0	1	0	0	0	1	1	0	0	1	0	0	0	4.58	1.11	4.13	0	3	1
361	65	0	3	3	76	30.44	0	0	0	1	0	0	0	0	0	0	0	0	2	0	0	0	0	0	0	0	0	0	0	0	0	0	0	0	0	1	1	0	0	1	0	0	0	3.06	1.49	2.05	0	3	0
362	68	1	2	1	80.5	27.21	0	0	0	0	1	0	0	0	0	0	0	0	2	0	0	0	0	0	0	0	0	0	0	0	0	0	0	0	0	0	1	0	0	0	0	0	0	2.48	2	1.24	0	1	0
363	50	1	2	1	84	25.83	0	0	0	0	0	0	0	0	0	0	0	0	1	0	0	0	0	0	0	0	0	0	0	0	0	0	0	0	0	0	1	0	0	0	0	0	0	3.89	2.55	1.53	0	1	0
364	64	0	2	1	73	82.02	0	0	0	0	0	0	0	0	0	0	0	0	2	0	0	0	0	0	0	0	0	0	0	0	0	0	0	0	0	0	1	0	0	0	0	0	0	3.2	1.38	2.32	0	1	0
365	64	0	3	1	77.5	28.47	0	0	0	1	1	0	1	0	0	0	0	0	3	0	0	0	0	0	0	1	0	0	0	0	0	0	0	0	0	1	0	1	0	0	0	0	0	7.45	2.47	3.02	0	2	0
366	64	1	2	1	89	26	0	0	0	0	1	0	0	0	0	0	0	0	1	0	0	0	0	0	0	0	0	0	0	0	0	0	0	0	0	0	1	0	0	0	0	0	0	4.91	2.13	2.31	0	1	0
367	75	0	2	1	64.5	30.26	0	0	0	0	0	0	0	0	0	0	0	0	3	0	0	1	0	0	0	0	0	0	0	0	0	0	0	0	0	0	0	0	0	0	0	0	0	4.06	1.74	2.33	0	0	0
368	64	0	2	1	70	26.03	0	0	0	0	0	0	0	0	0	0	0	0	0	0	0	0	0	0	0	0	0	0	1	0	0	0	0	0	0	0	1	0	0	0	0	0	0	3.77	1.23	3.07	0	1	0
369	80	0	3	1	51	28.83	1	0	0	1	0	0	0	0	0	0	0	0	3	0	0	0	0	0	0	1	0	0	0	0	0	0	0	0	0	1	0	0	1	1	0	0	0	4.74	2.07	2.29	1	3	0
370	82	0	3	1	83.8	31.54	0	0	1	1	1	0	1	0	0	0	0	0	2	0	0	0	0	0	1	0	0	0	0	0	0	0	0	0	0	1	1	0	1	0	0	0	0	7.67	1.33	5.77	0	3	0
371	67	1	2	1	85	30.12	0	0	0	0	0	0	0	0	0	0	0	0	1	0	0	0	0	0	0	0	0	0	0	0	0	0	0	0	0	0	1	0	0	0	0	0	0	3.62	2.38	1.52	0	1	0
372	65	0	2	1	79	30.86	0	0	0	1	1	0	0	0	0	0	0	0	2	0	0	0	0	0	0	0	0	0	0	0	0	0	0	0	0	1	1	0	0	0	0	0	0	3.31	1.05	3.15	0	2	0
373	56	0	3	1	105	42.6	0	0	0	1	1	1	0	0	0	0	0	0	1	0	1	0	0	0	0	0	0	0	0	0	0	0	0	0	1	1	1	0	0	0	0	0	0	7.97	2.61	3.05	1	3	0
374	80	1	3	4	84	34.52	0	0	0	0	1	0	0	0	0	0	1	0	3	0	0	0	0	0	0	1	0	0	0	0	0	0	0	0	0	0	0	1	0	0	0	0	0	3.25	1.18	2.75	0	1	0
375	66	0	3	5	55.3	21.07	0	0	0	0	1	0	0	0	0	0	0	0	3	0	0	0	0	0	0	0	0	0	0	1	0	0	0	0	0	0	1	0	0	0	0	0	0	5.91	2.27	2.6	0	1	1
376	64	1	2	1	82.6	27.6	0	0	0	1	0	0	0	0	0	0	1	0	2	0	0	0	0	0	0	0	0	0	0	0	0	0	0	0	1	1	1	0	0	0	0	0	0	6.05	1.92	3.15	1	3	0
377	59	0	3	1	128	53.28	0	0	0	0	1	0	0	1	0	0	0	0	1	0	0	0	0	0	0	0	0	0	0	0	0	0	0	0	0	0	0	0	0	0	0	0	0	4.23	1.18	3.58	0	0	0
378	65	1	3	5	80	30.48	1	0	0	1	1	1	0	0	0	0	0	0	1	0	1	0	0	0	0	0	0	0	0	0	0	0	0	0	1	0	0	0	1	0	0	0	0	5.78	2.25	2.57	2	2	0
379	57	1	3	2	102	31.85	0	0	0	1	0	0	0	1	1	1	0	0	1	0	1	0	0	0	0	0	0	0	0	1	0	1	0	1	0	1	0	1	0	1	0	0	0	10.6	0.47	22.55	1	4	4
380	64	0	3	5	95	32.8	0	0	1	0	1	0	0	0	0	0	0	0	1	0	0	0	0	0	0	0	0	0	0	0	1	0	0	0	0	0	0	0	1	0	0	0	0	5.12	3.28	1.56	0	1	1
381	49	0	3	4	112.5	44.5	0	0	0	0	0	0	0	1	0	0	0	0	1	0	0	0	0	0	0	0	0	0	0	0	0	0	0	0	0	0	0	0	0	0	0	0	0	7.06	2.41	2.93	0	0	0
382	69	0	2	2	68.9	25.62	0	0	0	1	0	0	0	0	0	0	0	0	2	0	0	0	0	0	0	0	0	0	0	0	0	0	0	0	0	1	0	0	0	0	0	0	0	3.63	1.53	2.37	0	1	0
383	60	0	3	2	77.5	27.46	0	0	0	0	1	0	0	0	0	0	0	0	2	1	1	1	0	0	0	0	0	0	0	0	0	1	0	0	0	1	0	1	0	0	0	0	0	2.52	2.9	0.87	0	2	2
384	59	0	3	2	37.19	16.53	0	0	0	0	0	0	0	0	0	0	0	0	3	0	0	1	0	0	0	0	0	0	0	0	0	0	0	0	0	0	0	0	0	0	0	0	0	3.96	1.48	2.68	0	0	0
385	40	0	2	2	65	24.17	0	0	0	0	0	0	0	0	0	0	0	0	1	0	0	0	0	0	0	0	0	0	0	0	0	0	0	0	0	0	0	0	0	0	0	0	0	5.79	2.1	2.76	0	0	0
386	66	1	3	6	70.31	25.79	0	0	0	1	1	0	0	0	0	0	0	0	1	0	1	0	0	0	0	0	0	0	0	0	0	0	0	0	1	1	0	0		1	0	0	0	3.62	3.34	1.08	0	3	0
387	54	1	3	1	92.99	28.59	0	0	0	0	0	0	0	0	0	0	0	0	1	0	0	0	0	0	0	0	0	0	0	0	0	0	0	0	0	0	0	0	0	0	0	0	0	2.84	2.45	1.16	0	0	0
388	15	0	1	1	62	23.62	0	0	0	0	0	0	0	0	0	0	0	0	1	0	0	0	0	0	0	0	0	0	0	0	0	0	0	0	0	0	0	0	0	0	0	0	0	4.53	2.14	2.12	0	0	0
389	55	0	3	4	132	48.48	0	0	1	1	0	1	0	1	0	0	0	0	1	0	0	1	0	0	0	1	0	0	0	0	0	0	0	0	0	1	0	0	0	1	0	0	0	6.06	2.14	2.83	1	2	0
390	52	0	3	3	101.15	37.11	0	0	0	1	1	1	0	0	0	0	0	0	2	0	0	0	0	0	0	0	0	0	0	0	0	0	0	0	0	1	1	0	0	0	0	0	0	3.07	2.51	1.22	0	2	0
391	74	0	2	1	119	38.74	1	0	0	1	1	0	0	0	0	0	0	0	1	0	0	0	0	0	0	0	0	0	0	0	0	0	0	0	0	1	0	0	0	1	0	0	1	8.39	2.07	4.05	1	3	0
392	75	0	2	1	78	26.06	0	0	0	1	0	0	0	0	0	0	0	0	2	0	0	1	0	0	0	0	0	0	0	0	0	0	0	0	0	0	0	0	0	1	0	0	0	1.89	1.91	0.99	0	1	0
393	62	0	3	3	53	22.06	0	0	0	0	0	0	0	0	0	0	0	0	3	0	0	0	1	0	0	0	0	0	0	0	0	0	0	0	0	0	1	0	0	0	0	0	0	2.19	0.37	5.92	0	1	1
394	50	1	3	3	80	26.12	1	0	0	0	0	1	0	0	1	0	0	0	1	0	0	0	0	0	0	0	0	0	0	0	0	1	0	0	0	0	1	1	0	0	0	0	0	3.86	0.5	7.72	1	2	2
395	71	0	4	3	65.77	24.89	0	0	1	0	0	0	0	0	0	0	0	0	2	0	0	0	0	0	0	0	0	0	0	0	0	0	0	0	0	0	1	0	0	0	0	0	0	9.66	0.82	11.78	1	1	0
396	35	1	1	2	76.3	25.79	0	0	0	0	0	0	0	0	0	0	0	0	1	0	0	0	0	0	0	0	0	0	0	0	0	0	0	0	0	0	0	0	0	0	0	0	0	3.28	2.14	1.53	0	0	0
397	39	0	2	3	65.77	22.71	0	0	0	0	0	0	0	0	0	0	0	0	0	0	0	0	0	0	0	0	0	0	0	0	0	0	0	0	0	0	1	0	0	0	0	0	0	6.54	2.77	2.36	0	1	0
398	48	1	3	2	74	26.53	0	1	0	1	0	0	0	0	0	0	0	0	2	0	1	0	0	0	0	0	0	0	0	1	0	0	0	1	0	1	1	0	0	0	0	0	1	3.32	1.98	1.68	2	4	1
399	61	1	3	3	96	31.35	0	0	0	1	0	0	0	0	0	0	0	0	1	0	0	0	0	0	0	0	0	0	0	0	0	0	0	0	0	1	1	0	0	1	0	0	0	4.87	2.1	2.32	0	3	0
400	52	1	2	3	83	28.38	0	0	0	0	1	0	0	0	0	0	0	0	1	0	0	0	0	0	0	0	0	0	0	0	0	0	0	0	0	0	1	0	0	0	0	0	0	7.13	4.22	1.69	0	1	0
401	43	0	2	3	65.32	26.16	0	0	0	0	0	0	0	0	1	0	0	0	2	0	0	0	0	0	0	0	0	0	0	0	0	0	0	0	0	0	1	0	0	0	0	0	0	4.21	1.77	2.38	0	1	1
402	62	0	3	3	58.97	25.19	1	0	1	0	1	0	0	1	0	0	0	0	2	0	0	0	0	0	0	0	0	0	0	0	0	0	0	0	0	0	0	1	0	0	0	0	0	4.88	1.97	2.48	1	1	0
403	38	1	1	3	108.3	29.06	0	0	0	0	1	0	0	0	0	0	0	0	1	0	0	0	0	0	0	0	0	0	0	0	0	0	0	0	0	0	1	0	0	0	0	0	0	2.99	2.05	1.46	0	1	0
404	46	0	3	4	140.3	54.8	0	0	0	0	1	0	0	0	0	0	0	0	1	0	1	0	0	0	0	0	0	0	0	0	0	0	0	0	1	0	1	0	0	0	0	0	0	5.73	2.84	2.02	1	2	0
405	49	1	2	1	95.25	30.13	0	0	0	0	1	0	0	0	0	0	0	0	1	0	0	0	0	0	0	0	0	0	0	0	0	0	0	0	0	0	1	0	0	0	0	0	1	4.54	2.42	1.88	0	2	0
406	60	0	3	4	113.4	44.3	0	0	0	1	0	0	0	0	0	0	0	0	1	0	1	0	0	0	0	0	0	0	0	0	0	0	0	0	1	0	1	0	0	0	0	0	1	4.33	2.5	1.73	1	3	0
407	77	0	3	3	80	33.73	0	0	0	1	0	0	0	0	0	0	0	0	2	1	0	0	0	0	0	0	0	0	0	0	0	0	0	0	0	1	1	0	0	0	0	0	0	4.33	3.68	1.18	0	2	1
408	56	0	3	5	97.8	31.93	0	0	0	1	1	0	0	0	0	0	0	1	5	0	0	0	0	0	0	0	0	0	0	0	0	0	0	0	0	0	0	0	0	0	0	0	0	4.19	1.62	2.59	1	0	0
409	62	1	2	1	72	22.22	0	0	0	1	1	0	0	0	0	0	0	0	3	0	0	0	0	0	0	0	0	0	0	0	0	0	0	0	0	0	0	0	0	0	0	0	0	4.18	3.13	1.34	0	0	0
410	37	0	4	6	58	25	0	0	0	0	0	0	0	0	0	0	0	1	4	0	0	0	0	0	0	0	0	0	0	0	0	0	0	0	0	0	0	0	0	0	0	0	0	2.91	1.57	1.85	0	0	0
411	60	1	1	3	88	29.75	0	0	0	0	1	0	0	0	0	0	0	0	1	0	0	0	0	0	0	0	0	0	0	0	0	0	0	0	0	0	1	0	0	0	0	0	0	3.45	2.19	1.58	0	1	0
412	76	0	3	3	90	37.95	0	0	0	1	0	0	0	0	0	0	0	0	2	0	1	1	0	0	1	0	0	0	0	0	0	0	0	0	1	1	0	0	0	1	0	0	0	7.31	2.14	3.42	0	3	0
413	50	0	2	3	53	18.78	0	0	0	0	0	0	0	0	0	0	0	0	2	0	0	0	0	0	0	0	0	0	0	0	0	0	0	0	0	0	1	0	0	0	0	0	0	3.52	1.87	1.88	0	1	0
414	64	0	2	1	70.31	26.61	0	0	1	1	0	0	1	0	0	0	0	0	2	0	0	1	0	0	1	0	0	0	0	0	0	0	0	0	0	1	0	0	0	0	0	0	0	3.42	1.7	2.01	0	1	0
415	44	1	2	3	90	26	0	0	0	0	0	0	0	0	0	0	0	0	1	0	0	0	0	0	0	0	0	0	0	0	0	0	0	0	0	0	0	0	0	0	0	0	0	3.04	1.45	2.1	0	0	0
416	55	1	3	1	84	27.12	1	0	0	1	0	0	0	0	0	0	0	0	1	0	0	0	0	0	0	0	0	0	0	0	0	0	0	0	0	1	1	0	0	0	0	0	0	2.04	2.5	0.82	1	2	0
417	55	1	3	3	70.5	21.05	0	0	0	0	1	0	0	0	0	0	0	0	1	0	0	1	0	0	0	0	0	0	0	0	0	0	0	0	0	0	1	0	0	0	0	0	0	4.25	2.29	1.86	0	1	0
418	57	0	2	1	74.8	26.6	0	1	0	1	0	1	0	0	0	0	0	0	0	0	0	0	0	0	0	0	0	0	0	0	0	0	0	0	0	1	0	0	0	0	0	0	0	2.93	2.1	1.4	0	1	0
419	55	0	2	1	78.93	35.08	0	0	0	0	0	0	0	0	0	0	0	0	1	0	0	0	0	0	0	0	0	0	0	0	0	0	0	0	0	0	0	0	0	0	0	0	0	2.51	1.26	1.99	0	0	0
420	64	1	4	1	135	42.61	0	0	0	1	0	0	0	1	0	0	0	0	0	0	1	0	0	0	1	0	0	0	0	0	0	0	0	1	1	1	0	0	0	0	0	0	0	3.46	2.66	1.3	1	3	0
421	66	0	3	1	76	36.5	0	0	0	0	0	1	0	1	0	0	0	0	2	0	0	0	0	0	0	0	0	0	0	0	0	0	0	0	0	0	1	0	0	0	0	0	0	5	3.05	1.64	0	1	0
422	65	0	2	1	84	32.8	0	0	0	1	0	0	0	0	0	0	0	0	2	0	0	0	0	0	0	0	0	0	0	0	0	0	0	0	0	1	1	0	0	1	0	0	0	6.58	2.11	3.12	0	3	0
423	80	1	3	1	90.4	31.65	1	0	1	1	1	0	0	0	0	0	0	0	3	0	0	0	0	0	0	0	0	0	0	0	0	0	0	0	0	1	1	0	0	0	0	0	0	3.76	1.48	2.54	2	2	0
424	65	1	3	1	105	35.91	0	0	0	1	1	0	0	0	0	0	0	0	1	0	1	0	0	0	0	0	0	0	0	0	0	0	0	0	1	1	0	0	0	0	0	0	0	4.83	2.32	2.08	0	2	0
425	57	0	3	1	91	33.02	0	0	0	0	1	0	0	0	0	0	0	0	1	0	1	0	0	0	0	0	0	0	0	0	0	0	0	0	1	0	0	0	0	0	0	0	0	5.92	0.76	7.79	0	1	0
426	63	0	3	1	93	41.33	0	0	0	1	1	0	0	1	0	0	0	0	0	0	0	0	0	0	0	1	1	0	0	0	0	0	0	0	1	0	1	0	0	1	1	0	0	9.62	1.6	6.01	0	4	0
427	80	1	2	5	70.4	24.08	0	0	1	1	1	1	0	0	0	0	0	0	3	0	1	0	0	0	0	1	0	0	0	0	0	1	0	0	1	1	0	0	0	0	0	0	0	10.3	1.26	8.17	1	2	1
428	66	0	3	5	55	22.89	1	0	1	1	1	1	0	0	0	0	0	0	0	0	0	0	0	0	0	1	0	0	0	0	0	0	0	0	0	1	0	0	0	1	0	0	0	3.55	1.66	2.14	2	2	0
429	72	1	2	1	72	23.51	0	0	0	0	1	0	0	0	0	0	1	0	0	0	0	0	0	0	0	0	0	0	0	0	0	0	0	0	0	0	1	0	0	0	0	0	0	5.6	1.91	2.93	0	1	0
430	46	0	2	3	119	43.18	0	0	0	1	1	0	0	0	0	0	1	0	0	0	0	1	0	0	0	0	0	0	0	0	0	0	0	0	0	0	1	0	0	0	0	0	0	6.77	1.99	3.4	0	1	0
431	31	1	1	2	89	25.73	0	0	0	0	0	0	0	0	0	0	0	0	0	0	0	0	0	0	0	0	0	0	0	0	0	0	0	0	0	0	1	0	0	0	0	0	0	4.36	1.32	3.3	0	1	0
432	50	0	3	1	79	29.73	0	0	1	1	1	0	0	0	0	0	0	0	0	0	1	0	0	0	0	0	1	0	0	0	0	0	0	0	1	1	1	1	0	0	0	0	0	1.37	2.66	0.52	0	4	0
433	49	1	2	3	69.4	21.95	1	0	0	0	0	0	0	0	0	0	0	0	0	0	0	0	0	0	0	0	0	0	0	0	0	0	0	0	0	0	0	0	0	0	0	0	0	4	1.15	3.48	1	0	0
434	59	1	2	1	107	29.48	0	1	0	1	1	0	0	0	0	0	0	0	0	0	0	0	0	0	0	0	0	0	0	0	0	0	0	0	0	0	1	1	0	0	0	0	0	3.12	1.19	2.62	1	2	0
435	66	1	2	1	108	38.72	1	0	0	1	1	0	0	0	0	0	0	0	0	0	0	1	0	0	0	0	0	0	0	0	0	0	0	0	0	1	0	0	0	0	0	0	1	4.6	1.56	2.95	1	2	0
436	71	0	3	1	78	36.1	0	0	0	1	0	0	0	0	0	0	0	0	2	0	0	0	0	0	0	0	0	0	0	0	0	0	0	0	0	0	1	1	0	0	0	0	0	4.78	1.44	3.32	0	2	0
437	78	0	2	1	75	36.17	0	0	0	1	0	0	0	0	0	0	0	0	2	0	0	0	0	0	0	0	0	0	0	0	0	0	0	0	0	0	1	0	0	0	0	0	0	3.97	2.44	1.63	0	1	0
438	62	1	2	1	89	32.3	0	0	1	0	1	0	0	0	0	0	0	0	0	0	0	0	0	0	0	1	0	0	0	0	0	0	0	0	0	0	1	0	0	0	0	0	0	5.01	1.6	3.13	0	1	0
439	57	0	2	1	52	24.39	0	0	0	0	1	0	0	0	0	0	0	0	2	0	0	0	0	0	0	0	0	0	0	0	0	0	0	0	0	0	0	1	0	0	0	0	0	3.96	1.61	2.46	0	1	0
440	69	0	2	1	65.2	23.1	0	0	0	1	0	1	0	0	0	0	0	0	3	0	0	0	0	0	1	0	0	0	0	0	1	0	0	0	0	0	1	0	0	1	0	0	1	5.38	1.79	3.01	0	3	1
441	62	1	2	1	83	25.34	0	0	0	0	0	0	0	0	0	0	0	0	0	0	0	0	0	0	0	0	0	0	0	0	0	0	0	0	0	0	0	0	0	0	0	0	0	3.59	1.52	2.36	0	0	0
442	64	0	2	1	80	32.05	0	0	0	1	0	0	0	0	0	0	0	0	0	0	0	0	0	0	0	0	0	0	0	0	0	0	0	0	0	1	1	0	0	1	0	0	0	4.26	1.39	3.06	0	3	0
443	57	1	3	1	124	42.91	0	1	0	0	1	0	0	0	0	0	0	0	0	0	0	0	0	0	0	0	0	0	0	0	0	0	0	0	0	0	0	0	0	0	0	0	1	6.56	2.39	2.74	1	1	0
444	41	0	3	4	136	55.88	0	0	0	0	0	0	0	0	0	0	0	0	0	0	0	0	0	0	0	0	0	0	0	0	0	0	0	0	0	0	0	0	0	0	0	0	0	8.37	2.2	3.8	1	0	0
445	27	0	3	4	188.69	65.15	0	0	0	0	0	0	0	1	0	0	0	0	0	0	0	0	0	0	0	0	0	0	0	0	0	0	0	0	0	0	0	0	0	0	0	0	0	3.76	2.62	1.44	1	0	0
446	58	1	3	5	86	28.08	1	1	0	1	0	0	0	1	0	0	0	1	3	0	1	0	0	0	0	1	0	0	0	0	0	0	0	0	1	0	1	1	0	1	0	0	0	7.41	1.06	6.99	4	4	0
447	51	0	2	1	94.6	37.89	0	0	0	0	0	0	0	0	0	0	0	0	0	0	1	0	0	0	1	0	0	0	0	0	0	0	0	0	1	0	0	0	0	0	0	0	0	5.45	2.44	2.23	0	1	0
448	56	1	3	7	91	30.06	0	0	0	1	1	0	0	0	0	0	0	0	0	0	1	1	0	0	0	0	0	0	0	0	0	0	0	0	1	0	1	1	0	0	0	0	0	4.59	5.52	0.83	0	3	0
449	25	0	2	2	55	20.02	0	0	1	0	0	0	0	0	0	0	0	0	0	0	0	0	0	0	0	0	0	0	0	0	0	0	0	0	0	0	0	0	0	0	0	0	0	3.47	2.61	1.33	0	0	0
450	57	1	2	5	83	25.06	0	0	0	0	1	0	0	0	0	0	0	0	0	0	0	0	0	0	0	0	0	0	0	0	0	0	0	0	0	0	1	0	0	0	0	0	0	2.4	1.71	1.4	0	1	0
451	56	0	3	4	125	47.63	1	0	0	1	1	1	0	1	0	0	0	0	0	0	1	0	0	0	0	0	0	0	0	0	0	0	0	0	1	1	1	0	1	0	0	0	0	3.84	1.82	2.11	2	4	0
452	61	1	3	3	68.04	22.47	0	0	0	1	1	0	0	0	0	0	0	0	0	0	0	0	0	0	0	0	0	0	1	0	0	0	0	0	0	0	1	0	0	1	0	0	0	3.21	1.81	1.77	1	2	0
453	53	0	2	2	71	29.17	0	0	0	0	0	0	0	0	0	0	0	0	2	0	0	0	0	0	0	0	0	0	0	1	0	0	0	0	0	0	1	0	0	0	0	0	0	6.59	2.49	2.65	1	1	1
454	34	1	2	1	100	31.21	0	0	0	0	1	0	0	0	0	0	0	0	0	0	0	0	0	0	0	0	0	0	0	0	0	0	0	0	0	0	0	0	0	0	0	0	0	22.7	2.13	10.66	0	0	0
455	46	1	2	1	45.36	15.7	0	0	0	0	1	0	0	0	0	0	0	0	0	0	0	0	0	0	0	0	0	0	0	0	0	0	0	0	0	0	1	0	0	0	0	0	0	2.03	1.74	1.17	0	1	0
456	41	1	1	1	96.16	28.75	0	0	0	0	0	0	0	0	0	0	0	0	0	0	0	0	0	0	0	0	0	0	0	0	0	0	0	0	0	0	0	0	0	0	0	0	0	4	2.14	1.87	0	0	0
457	64	0	3	1	81.65	38.3	0	0	1	1	0	1	0	0	0	0	0	0	0	0	0	0	0	0	0	0	1	0	0	0	0	0	0	0	1	1	1	0	0	0	0	0	0	4.82	1.79	2.69	0	3	0
458	48	0	2	1	97	35.2	0	0	1	1	0	0	0	0	0	0	0	0	0	0	0	0	0	0	0	0	0	0	0	0	0	0	0	0	0	0	1	0	0	1	0	0	0	2.99	1.94	1.54	0	2	0
459	43	1	3	2	79	26.4	0	1	0	0	1	0	0	0	0	0	0	0	0	0	0	0	0	0	0	0	0	0	0	0	0	0	0	0	0	0	1	0	0	0	0	0	0	7.47	2.18	3.43	1	1	0
460	62	0	3	1	97	36.96	0	0	0	1	1	0	0	0	0	0	0	0	0	0	1	0	0	0	0	0	0	0	0	0	0	0	0	1	1	0	0	0	0	0	0	0	0	5.74	2.36	2.43	0	2	0
461	61	1	3	7	93	30.54	1	0	1	1	1	0	0	0	0	0	0	0	0	0	1	0	0	0	0	0	0	0	0	0	0	0	0	0	1	1	1	0	0	0	0	0	0	4.84	1.33	3.64	1	3	0
462	36	0	4	2	128	44.29	0	0	0	0	1	0	0	0	0	0	0	0	0	0	0	0	0	0	0	0	0	0	0	1	0	0	0	0	0	0	0	0	0	0	0	0	0	10.36	2.89	3.58	1	0	1
463	65	1	3	1	92	32.6	0	0	1	1	0	1	0	0	0	0	0	0	0	0	0	0	0	0	0	0	0	0	0	0	0	0	0	0	0	1	1	0	0	1	0	0	0	2.09	0.87	2.4	0	3	0
464	59	0	2	1	88	39.38	0	0	0	1	1	0	0	0	0	0	0	0	2	0	0	0	0	0	0	0	0	0	0	0	0	0	0	0	0	1	1	0	0	0	0	0	0	6.01	2.34	2.57	0	2	0
465	76	1	3	1	100	29.54	0	0	1	0	1	0	0	0	0	0	0	0	2	0	0	0	0	0	0	0	0	0	0	0	0	0	0	0	0	0	0	0	1	0	0	0	0	6.13	0.69	8.88	0	1	0
466	58	0	2	1	94	33.71	0	0	0	1	0	0	0	0	0	0	0	0	0	0	0	0	0	0	0	0	0	0	0	0	0	0	0	0	0	1	0	0	0	0	0	0	0	3.05	1.45	2.1	0	1	0
467	84	0	2	1	89	36.11	0	0	0	1	0	0	0	0	0	0	0	0	2	0	1	0	0	0	0	0	0	0	0	0	0	0	0	0	1	1	1	0	0	0	0	0	0	4.36	2.22	1.96	0	3	0
468	79	1	3	1	102	46.57	1	0	1	1	1	0	1	0	0	0	0	0	2	0	0	0	0	0	0	0	0	0	0	0	0	0	0	0	0	1	1	0	0	1	0	0	1	5.36	1.34	4	0	4	0
469	81	0	2	1	68	28.56	0	0	0	1	0	0	0	0	0	0	0	0	3	0	1	0	0	0	0	0	0	0	0	0	0	0	0	0	1	0	0	0	1	0	0	0	1	3.84	2.13	1.8	0	3	0
470	81	1	3	1	81	25.56	0	0	0	0	0	0	0	0	0	0	1	0	2	1	0	0	0	0	0	0	0	0	0	0	0	0	0	0	0	0	0	0	0	0	0	0	0	4.71	1.97	2.39	0	0	1
471	58	1	2	1	77.34	25.84	0	0	0	0	0	0	0	0	0	0	0	0	0	0	0	0	0	0	0	0	0	0	0	0	0	0	0	0	0	0	1	0	0	0	0	0	0	3.14	1.24	2.53	0	1	0
472	56	0	2	1	76	27.92	0	0	0	0	0	0	0	0	0	0	0	0	0	0	0	0	0	0	0	0	0	0	0	0	0	0	0	0	0	0	0	0	0	0	0	0	0	3.53	1.69	2.09	0	0	0
473	75	0	3	1	63	26.56	0	0	0	0	0	0	0	0	0	0	0	0	2	0	0	0	1	0	0	0	0	0	0	0	0	0	0	0	0	0	0	0	0	0	0	0	0	5.21	7.2	0.72	0	0	1
474	30	0	3	4	107	30.37	0	0	0	0	1	0	0	0	0	0	0	0	0	0	1	0	0	0	0	0	0	0	0	0	0	0	0	0	1	0	1	0	0	0	0	0	0	8.33	3.93	2.12	1	2	0
475	51	1	2	1	85	25.11	1	0	0	1	1	0	0	0	0	0	0	0	0	0	0	0	0	0	0	0	0	0	0	0	0	0	0	0	0	0	0	0	0	0	0	0	0	2.93	1.42	2.06	1	0	0
476	40	0	3	4	120	43.39	0	0	0	0	0	0	0	0	1	0	0	0	0	0	0	1	0	0	0	1	0	0	0	0	0	0	0	0	0	0	0	0	0	0	0	0	0	4.72	1.92	2.46	1	0	1
477	51	0	3	4	136	49.89	0	0	0	1	1	0	0	0	0	0	0	0	0	0	0	0	0	0	0	0	0	0	0	0	0	0	0	0	0	1	0	0	0	0	0	0	0	6.08	2.78	2.19	1	1	0
478	52	0	4	4	134.8	50.12	0	0	1	1	1	0	0	0	0	0	0	0	0	0	0	1	0	0	1	0	0	0	1	0	0	0	0	0	0	1	0	1	0	0	0	0	0	2.97	1.45	2.05	2	2	0
479	47	0	3	2	75	*	0	0	0	0	1	0	0	0	0	0	0	0	0	0	0	0	0	1	0	0	0	0	0	1	0	1	0	0	0	0	0	0	0	0	0	0	0	7.27	1.11	6.54954955	0	0	2
480	82	1	3	2	85	28.73	0	0	0	1	1	0	0	0	0	0	1	0	0	0	1	1	0	0	0	0	0	1	0	0	0	0	0	0	1	1	0	1	0	0	0	0	0	5.67	2.29	2.475982533	0	3	0
481	74	1	4	1	92.5	28.56	0	1	0	1	0	0	0	1	0	0	0	1	1	0	1	0	0	0	0	1	0	1	0	0	0	0	0	1	1	1	0	0	0	1	0	0	0	7.38	0.56	13.17857143	3	4	0
482	49	0	3	1	98	36.89	1	0	0	0	0	0	0	1	0	0	0	0	0	0	0	1	0	0	0	0	0	1	1	0	0	0	0	0	0	0	1	0	0	0	0	0	0	6	2.09	2.870813397	1	1	0
483	36	0	3	4	115	38.8	0	0	0	1	0	1	0	0	0	0	0	0	0	0	0	0	0	0	0	1	1	0	0	0	0	0	0	0	0	1	0	0	0	0	1	0	0	9.8	2.52	3.888888889	1	2	0
484	77	1	2	2	80.74	31.9	1	0	0	1	0	0	0	0	0	0	0	0	0	0	1	1	0	0	0	0	1	0	0	0	0	0	0	0	1	1	0	0	1	0	0	0	0	3.56	2.1	1.695238095	1	3	0
485	80	0	3	2	91	29.71	0	0	0	0	1	0	0	0	0	1	0	0	0	0	0	0	0	0	0	1	1	0	1	0	0	0	0	0	0	0	0	0	0	0	0	0	0	3.73	2.78	1.341726619	1	0	1
486	50	0	2	5	78	23.55	0	0	1	0	1	0	0	0	0	0	0	0	0	0	0	0	0	0	0	1	0	0	0	0	0	0	0	0	0	0	0	1	0	0	0	0	0	4.52	0.95	4.757894737	0	1	0
487	17	0	2	3	66	25.4	0	0	0	0	0	0	0	0	0	0	0	0	0	0	0	0	0	1	0	0	0	1	0	0	0	0	0	0	0	0	0	0	0	0	0	0	0	8.54	1.72	4.965116279	1	0	0
488	28	0	2	1	63.7	26.86	0	0	0	0	1	0	0	0	0	0	0	0	0	0	0	0	0	0	0	0	0	0	0	0	0	0	0	0	0	0	1	0	0	0	0	0	0	2.8	2.01	1.393034826	0	1	0
489	43	0	2	3	80	27.6	0	0	0	0	1	0	0	0	0	0	0	0	0	0	0	0	0	0	0	0	0	0	0	0	0	0	0	0	0	0	0	0	0	0	0	0	0	3.58	2.9	1.234482759	0	0	0
490	22	0	3	3	49.5	19.1	0	0	1	0	0	1	0	0	0	0	0	0	0	0	0	0	0	0	0	0	0	0	0	0	0	0	0	0	0	0	1	0	0	0	0	0	0	2.28	2.28	1	0	1	0
491	60	0	3	3	60	27.7	0	0	1	0	0	1	0	0	0	0	1	0	0	0	0	1	1	0	0	1	0	1	0	0	0	0	0	0	0	0	0	0	0	0	1	0	0	5.05	1.31	3.854961832	0	1	1
492	71	0	3	3	112.5	38.4	0	0	0	1	0	0	0	0	0	0	0	0	0	0	0	0	0	0	1	0	0	1	0	0	0	0	0	0	0	0	0	0	0	0	1	0	0	3.78	0.87	4.344827586	0	1	0
493	20	1	1	1	66.7	20.36	0	0	0	0	1	0	0	0	0	0	0	0	0	0	0	0	0	0	0	0	0	0	0	0	0	0	0	0	0	0	0	0	0	0	0	0	0	6.29	1.56	4.032051282	0	0	0
494	49	0	3	5	*	*	0	0	0	1	1	0	0	0	0	0	0	0	0	0	0	0	0	0	1	0	0	0	0	0	0	0	0	0	0	1	1	0	0	1	0	0	0	3.77	1.42	2.654929577	0	3	0
495	51	0	2	2	52	21.93	0	0	0	0	0	0	0	0	0	0	0	0	0	0	0	0	0	0	0	0	0	0	0	0	0	0	0	0	0	0	0	0	0	0	0	0	0	11.5	0.83	13.85542169	0	0	0
496	40	0	2	3	66	26.11	0	0	0	0	1	0	0	0	0	0	0	0	0	0	0	0	0	0	0	0	0	0	0	0	0	0	0	0	0	0	0	0	0	0	0	0	0	4.68	1.89	2.476190476	0	0	0
497	64	0	2	1	*	*	0	0	0	0	1	0	0	0	0	0	0	0	0	0	0	0	0	0	0	0	1	0	0	0	0	0	0	0	0	0	0	0	0	0	0	0	0	3.2	1.62	1.975308642	0	0	0
498	51	0	3	4	112	40.64	0	0	0	1	0	0	0	0	0	0	0	0	0	0	0	0	0	0	0	0	1	0	0	0	0	0	0	0	0	0	0	0	0	0	0	0	0	4.79	1.09	4.394495413	0	0	0
499	33	1	2	2	65.7	22.05	0	0	0	0	1	0	0	0	0	0	0	0	0	0	0	0	0	0	0	0	0	0	0	0	0	0	0	0	0	0	0	0	0	0	0	0	0	3.58	2.61	1.37164751	0	0	0
500	46	0	3	2	63	21.55	0	0	1	1	0	0	0	0	0	0	0	1	2	0	0	0	0	0	0	0	0	0	0	0	0	0	0	0	0	1	0	0	0	1	0	0	0	5.93	2.38	2.491596639	1	2	0
501	42	1	2	1	116	36.2	0	0	1	1	1	0	0	0	0	0	0	0	0	0	1	0	0	0	0	0	1	0	0	0	0	0	0	0	0	1	0	0	0	1	0	0	0	7.63	1.51	5.052980132	0	2	0
502	55	1	3	2	92	31.1	0	0	0	1	1	0	0	0	0	0	0	0	0	0	0	0	0	0	0	0	0	0	0	0	0	0	0	0	0	0	0	0	0	0	1	0	0	24.1	0.91	26.48351648	0	1	0
503	55	0	1	2	68.7	26.83	0	0	0	0	0	0	0	0	0	0	0	0	0	0	0	0	0	0	0	0	0	0	0	0	0	0	0	0	0	0	1	0	0	0	0	0	0	2.63	1.78	1.47752809	0	1	0
504	70	0	2	5	81.6	31.48	0	0	0	0	0	1	0	0	0	0	0	0	0	0	0	0	0	0	1	0	0	0	0	0	1	0	0	0	0	0	1	0	0	0	0	0	0	4.3	2.3	1.869565217	0	1	1
505	37	0	1	5	87	26.2	0	0	0	0	0	0	0	0	0	0	0	0	0	0	0	0	0	0	0	0	0	0	0	0	0	0	0	0	0	0	0	0	0	0	0	0	0	5.72	3.17	1.804416404	0	0	0
506	87	1	3	2	61.23	20.46	0	0	1	1	0	0	0	0	0	0	0	0	0	0	0	0	0	0	0	0	1	0	0	0	0	0	0	0	0	0	1	0	0	0	0	0	0	2.79	0.94	2.968085106	2	1	0
507	41	0	2	2	54	24.32	1	0	0	0	1	1	0	0	0	0	0	0	0	0	0	0	0	0	0	0	1	0	0	0	0	0	0	0	0	0	1	0	0	0	0	0	0	5.46	2.48	2.201612903	1	1	0
508	38	0	2	2	60	23.73	0	0	1	0	1	0	0	0	0	0	0	0	0	0	0	0	0	0	0	0	0	1	0	0	0	0	0	0	0	0	1	0	0	0	0	0	0	5.64	2.3	2.452173913	0	1	0
509	46	0	3	5	63	21.55	0	0	1	1	0	0	0	0	0	0	0	1	1	0	0	0	0	0	0	0	0	0	0	0	0	0	0	0	0	0	1	0	1	0	0	0	0	5.93	2.38	2.491596639	2	2	0
510	72	1	2	2	70	23.4	0	0	0	1	1	0	0	0	0	0	0	0	0	0	0	0	0	0	0	0	1	0	0	0	0	0	0	0	0	0	1	0	0	0	1	0	0	5.1	1.7	3	0	2	0
511	68	1	2	1	70	25.87	0	0	1	1	1	0	0	1	0	0	0	0	0	0	0	0	0	0	0	0	1	0	0	0	0	0	0	0	0	0	1	0	0	0	0	0	0	3.15	1.42	2.218309859	0	1	0
512	49	0	2	1	75	27.22	0	0	0	0	1	1	0	0	0	0	1	0	0	0	0	0	0	0	0	0	1	0	0	0	0	0	0	0	0	0	1	1	0	0	0	0	0	6.73	3.62	1.859116022	0	2	0
513	59	0	2	1	74	26.5	0	0	0	1	1	0	0	0	0	0	0	0	0	0	0	0	0	0	0	0	1	0	0	0	0	0	0	0	0	1	1	0	0	1	0	0	0	3.96	2.75	1.44	0	3	0
514	91	0	3	1	69	30.67	0	0	0	1	0	0	0	0	0	0	0	0	0	0	1	1	0	0	0	0	1	0	0	0	0	0	0	0	0	1	0	0	0	0	0	0	0	5.13	1.27	4.039370079	0	1	0
515	59	0	2	1	59	21.94	0	0	0	0	0	0	0	0	0	0	0	0	0	0	0	0	0	0	0	1	1	0	0	0	0	0	0	0	0	0	0	0	0	0	0	0	0	4.63	2	2.315	0	0	0
516	83	1	3	1	100	31.21	0	0	0	1	1	0	0	0	0	0	0	0	0	0	0	0	0	0	0	0	0	1	0	0	0	0	0	0	0	1	0	0	0	0	0	0	0	5	1.15	4.347826087	0	1	0
517	57	1	2	1	101	33.17		0	0	1	1	0	0	0	0	0	0	0	0	0	1	0	0	0	0	1	0	1	0	0	0	0	0	0	1	0	0	0	0	0	0	0	0	5.89	3	1.963333333	0	1	0
518	63	0	2	1	69	29.8	0	0	1	1	0	0	0	0	0	0	0	0	0	0	0	0	0	0	0	0	0	1	0	0	0	0	0	0	0	0	1	0	0	0	0	0	0	3.94	1.64	2.402439024	0	1	0
519	62	0	3	1	117.9	40.8	0	0	0	1	0	0	0	1	0	0	0	0	0	0	0	1	0	0	0	0	0	1	0	0	0	0	0	0	0	1	0	0	0	0	0	0	0	4.13	1.94	2.128865979	0	1	0
520	71	0	2	1	*	*	0	0	0	1	0	0	0	1	0	0	0	0	0	0	1	0	0	0	0	0	0	1	0	0	0	0	0	0	0	1	0	0	0	0	0	0	0	3.36	1.49	2.255033557	0	1	0
521	75	0	2	1	75	26.89	0	0	0	1	1	1	0	0	0	0	0	0	0	0	0	0	0	0	0	0	0	0	0	0	0	0	0	0	0	0	0	0	0	0	0	0	0	4.64	2.29	2.026200873	0	0	0
522	50	1	3	1	172	47.65	0	0	1	1	1	0	0	1	0	0	0	0	0	0	0	0	0	0	0	0	0	1	0	0	0	0	0	0	0	1	0	0	1	0	0	0	0	5.29	2.21	2.393665158	0	2	0
523	57	0	3	4	116.8	49.25	0	0	0	1	1	1	0	1	0	0	0	0	0	0	0	0	0	0	0	0	0	1	0	0	0	0	0	0	0	0	0	0	0	0	0	0	0	7.91	1.93	4.098445596	0	0	0
524	61	0	3	1	*	*	0	1	0	1	0	1	0	0	0	0	1	1	0	0	1	0	0	0	0	1	0	1	0	0	0	0	0	0	0	1	0	0	0	0	0	0	0	5.89	0.93	6.333333333	1	1	0
525	45	0	3	4	109	40.53	0	0	0	0	0	1	0	0	0	0	0	0	0	0	0	0	0	0	0	0	0	1	1	0	0	0	0	0	0	0	0	0	0	1	1	0	0	4.94	1.89	2.613756614	0	2	0
526	63	0	3	1	60	26.72	0	0	0	1	0	0	0	0	0	0	0	0	0	0	0	0	0	0	0	0	0	1	0	0	0	0	0	0	0	0	1	0	0	0	1	0	0	2.79	1.35	2.066666667	0	2	0
527	27	0	3	4	*	*	0	0	0	0	0	0	0	0	0	0	0	0	0	0	0	0	0	0	0	1	0	0	0	0	0	0	0	0	0	0	0	1	0	0	0	0	0	3.75	1.33	2.819548872	0	1	0
528	70	1	2	3	94	25.9	0	0	0	1	1	0	0	0	0	0	1	0	0	0	0	0	0	0	0	0	0	0	0	0	0	0	0	0	0	1	0	0	0	0	0	0	0	4.86	2.25	2.16	0	1	0
529	67	1	3	5	75.8	25.6	0	0	1	1	0	0	0	1	0	0	0	0	0	0	0	0	0	0	0	0	0	1	0	0	0	0	0	0	0	0	0	0	0	0	0	0	0	3.96	1.86	2.129032258	0	0	0
530	31	0	3	4	163	65.29	0	0	0	1	1	0	0	0	0	0	0	0	0	0	1	1	0	0	0	0	0	0	0	0	0	0	0	0	0	1	1	0	0	1	0	0	0	10.7	2.17	4.930875576	0	3	0
531	71	1	3	1	92.9	31.17	0	0	0	0	1	1	0	0	0	0	0	0	0	0	0	1	0	0	0	0	0	1	0	0	0	0	0	0	0	0	1	0	0	0	0	0	0	6.22	2.5	2.488	0	1	0
532	65	1	2	1	69.3	27.4	0	0	0	0	1	0	0	0	0	0	0	0	0	0	0	0	0	0	1	0	0	1	0	0	0	0	0	0	0	0	0	0	0	0	0	0	0	2.75	0.88	3.125	0	0	0
533	71	0	2	1	94	32.9	0	0	0	1	0	0	0	0	0	0	0	0	0	0	0	0	0	0	0	0	0	1	0	0	0	0	0	0	0	0	1	0	0	1	0	0	0	2.69	2.35	1.144680851	0	2	0
534	46	1	2	1	102.4	33.4	0	0	0	0	1	1	1	0	0	0	0	0	0	0	0	0	0	0	0	0	0	1	0	0	0	0	0	0	0	0	1	0	0	0	0	0	0	2.02	2.27	0.889867841	0	1	0
535	41	1	3	1	66	19.71	0	0	0	0	1	0	0	0	0	0	0	0	0	0	0	0	0	0	0	0	0	1	0	0	0	0	0	0	0	0	0	0	0	0	0	0	0	3.7	2.41	1.53526971	0	0	0
536	64	0	2	1	62.1	22.1	0	0	0	0	0	0	0	0	0	0	0	0	0	0	0	0	0	0	0	0	0	1	0	0	0	0	0	0	0	0	0	0	0	0	0	0	0	3.44	1.88	1.829787234	0	0	0
537	63	0	3	1	49.9	19.9	0	1	1	0	0	0	1	0	0	0	0	0	0	0	0	0	0	0	1	0	0	1	0	0	0	0	0	0	0	1	0	0	1	1	0	0	0	2.26	1.8	1.255555556	2	3	0
538	68	1	2	1	94	29.67	0	0	0	1	0	0	0	0	0	0	0	0	0	0	0	0	0	0	0	0	0	1	0	0	0	0	0	0	0	0	0	0	0	0	0	0	0	4.48	1.48	3.027027027	0	0	0
539	61	0	3	1	97.8	37.3	0	0	0	1	1	0	0	1	0	0	0	0	0	0	0	0	0	0	0	0	0	1	0	0	0	0	0	0	0	0	0	0	0	0	0	0	0	2.86	3.1	0.922580645	0	0	0
540	56	0	3	4	95.7	36.74	0	0	0	1	0	0	0	0	0	0	0	0	0	0	0	0	0	0	1	0	0	0	0	0	0	0	0	0	0	1	0	0	1	0	0	0	0	9.14	2.15	4.251162791	1	2	0
541	58	0	2	1	76	26.14	1	0	0	0	0	0	0	0	0	0	0	0	0	0	0	0	0	0	0	0	0	1	0	0	0	0	0	0	0	0	0	0	0	0	0	0	0	2.16	2.79	0.774193548	1	0	0
542	77	0	3	5	56.5	26.3	0	0	0	0	0	0	0	0	0	0	0	0	0	0	0	0	0	0	1	0	0	0	0	0	0	0	0	0	0	0	0	0	0	0	0	0	0	6.29	0.78	8.064102564	2	0	0
543	61	0	3	4	115.21	44.99	0	0	0	1	1	0	0	0	0	0	0	0	0	0	1	0	0	0	0	0	0	0	0	0	0	0	0	1	0	0	0	0	0	0	0	0	0	6.13	1.84	3.331521739	1	1	0
544	54	1	3	3	70	23.6	0	0	0	0	0	0	0	0	0	0	0	0	0	0	0	0		0	0	1	0	0	0	0	0	0	0	0	0	0	1	0	0	0	0	0	0	7.65	2.04	3.75	0	1	0
545	43	1	2	2	85	27.4	0	0	0	1	1	1	0	0	0	0	0	0	0	0	0	0	0	0	0	0	0	0	0	0	0	0	0	0	0	0	1	0	0	0	0	0	0	0.88	1.57	0.560509554	0	1	0
546	54	1	2	1	95	32.87	0	0	0	1	1	0	0	1	0	0	0	1	0	0	1	0	0	0	0	0	0	0	0	0	0	0	0	0	1	1	0	0	1	0	0	0	0	6.64	1.27	5.228346457	1	3	0
547	64	1	3	3	86	31	0	0	1	1	0	0	0	1	0	0	0	0	0	0	0	0	0	0	1	1	0	1	0	0	0	0	0	0	0	0	0	0	0	0	0	0	0	1.57	0.76	2.065789474	0	0	0
548	57	0	2	1	62	25.48	0	0	0	1	1	0	0	0	0	0	0	0	0	0	0	0	0	0	0	0	0	0	0	0	0	0	0	0	0	0	0	0	1	0	0	0	0	3.94	2.4	1.641666667	0	1	0
549	66	1	3	1	95.25	28.48	0	0	0	1	1	0	0	1	0	0	0	0	0	0	1	0	0	0	0	0	1	0	0	0	0	0	0	0	1	0	0	0	0	0	0	0	0	5.47	2.4	2.279166667	0	1	0
550	46	0	3	5	108	36.51	1	0	0	0	1	0	1	1	0	0	0	0	0	0	0	1	0	0	1	0	0	1	0	0	0	0	0	0	0	0	0	0	0	0	1	0	0	10.1	1.79	5.642458101	1	1	0
551	65	0	2	1	100.7	37.9	1	0	0	1	1	0	0	1	0	0	0	0	0	0	0	1	0	0	0	0	0	1	0	0	0	0	0	0	0	0	1	0	0	0	0	0	0	6.35	3.1	2.048387097	1	1	0
552	54	1	2	1	110.53	35.28	1	0	0	1	1	0	0	0	0	0	0	0	0	0	0	0	0	0	0	0	0	1	0	0	0	0	0	0	0	1	1	0	0	0	0	0	0	3.75	2.22	1.689189189	2	2	0
553	59	0	3	3	60	22.86	0	0	0	1	0	0	0	0	0	0	1	0	2	0	0	0	0	0	0	0	0	1	0	0	0	0	0	0	0	0	0	0	0	0	0	0	0	4.07	1.53	2.660130719	1	0	0
554	55	1	2	1	79	27.9	0	0	0	0	1	0	0	0	0	0	0	0	0	0	0	0	0	0	0	0	0	1	0	0	0	0	0	0	0	0	1	0	0	0	0	0	0	4.12	3.08	1.337662338	0	1	0
555	52	1	4	5	53	19.71	0	1	0	0	1	0	0	0	0	0	0	1	4	0	0	0	0	0	1	1	0	0	0	0	0	0	0	0	0	0	0	0	1	0	0	0	0	4.23	4.22	1.002369668	2	1	0
556	60	0	3	2	58	22.94	0	0	1	0	1	0	1	0	0	0	0	0	2	0	0	0	0	0	1	0	0	1	0	0	0	0	0	0	0	0	0	1	0	0	1	0	0	3.07	1.79	1.715083799	1	2	0
557	60	0	3	1	102	38.87	0	0	0	1	1	0	1	1	0	0	0	0	1	0	0	0	0	0	0	0	0	1	0	0	0	0	0	0	0	0	0	0	0	0	0	0	0	4.61	3.96	1.164141414	0	0	0
558	22	1	1	1	58.51	20.25	0	0	0	0	0	0	0	0	0	0	0	0	0	0	0	0	0	0	0	0	0	0	0	0	0	0	0	0	0	0	0	0	0	0	0	0	0	3.95	2.1	1.880952381	0	0	0
559	54	1	2	1	96	25.75	0	0	0	0	0	0	0	0	0	0	0	0	0	0	0	0	0	0	0	0	0	0	0	0	0	0	0	0	0	0	1	0	0	0	0	0	0	4.83	1.17	4.128205128	0	1	0
560	61	1	2	1	109	32.2	0	0	0	1	1	0	0	0	0	0	0	0	0	0	0	0	0	0	0	0	0	1	0	0	0	0	0	0	0	1	0	0	0	0	0	0	0	4.57	1.94	2.355670103	0	1	0
561	58	0	2	2	48	23.47	0	0	1	0	0	0	0	0	0	0	0	0	2	0	0	0	0	0	0	0	0	1	0	1	0	0	0	0	0	0	0	0	0	0	0	0	0	1.79	0.79	2.265822785	1	0	1
562	60	0	3	1	74	29.6	1	0	0	1	0	1	0	1	0	0	0	0	0	0	0	0	0	0	0	0	0	1	0	0	0	0	0	0	0	0	0	0	0	1	0	0	0	1.85	1.68	1.101190476	1	1	0
563	43	0	3	4	129.73	47.5	0	0	0	0	1	0	0	0	0	0	0	0	0	0	0	1	0	0	0	0	0	0	0	0	0	0	0	0	0	0	0	0	0	0	0	0	0	3.45	2.08	1.658653846	0	0	0
564	77	0	3	1	47	18.59	0	0	0	0	0	0	0	0	0	0	0	0	0	0	0	0	0	0	0	0	0	1	0	0	0	0	0	0	0	0	1	0	0	0	0	0	0	6.08	0.9	6.755555556	1	1	0
565	64	1	3	2	94	28.64	1	0	1	1	1	0	0	0	0	0	0	1	3	0	1	0	0	0	0	0	0	0	0	0	0	0	0	0	0	1	0	0	1	0	0	0	0	3.98	1.26	3.158730159	1	2	0
566	64	1	3	4	152	47.4	0	0	0	1	1	0	0	1	0	0	0	0	0	0	1	0	0	0	0	0	0	1	0	0	0	0	0	1	1	0	0	0	0	0	0	0	0	3.92	2.73	1.435897436	1	2	0
567	63	0	2	1	104.78	44.18	0	0	0	0	1	0	0	0	0	0	0	0	0	0	0	0	0	0	0	0	0	0	0	0	0	0	0	0	0	0	1	0	0	0	0	0	0	6.68	1.06	6.301886792	0	1	0
568	49	0	3	1	108	44.9	0	0	0	0	0	1	0	0	0	0	0	0	0	0	0	0	0	0	1	0	0	1	0	0	0	0	0	0	0	0	1	0	0	0	0	0	0	5.3	2.07	2.560386473	0	1	0
569	65	0	3	2	91	35.55	0	0	0	1	1	1	0	0	0	0	0	0	2	0	0	0	0	0	1	0	0	1	0	0	0	0	0	0	0	0	0	0	0	1	0	0	0	3.41	3.09	1.103559871	0	1	0
570	52	1	3	2	120	39.1	0	0	0	0	1	0	1	1	0	0	0	0	0	0	0	0	0	0	0	0	0	1	0	1	0	0	0	0	0	0	1	0	0	0	0	0	0	7.19	3.16	2.275316456	0	1	1
571	82	0	3	2	64	25.64	0	0	1	1	0	0	1	0	0	0	0	0	0	0	0	1	0	0	0	0	0	1	0	0	0	0	0	0	0	0	0	0	0	0	0	0	0	4.32	2.46	1.756097561	0	0	0
572	39	1	2	2	75	25.35	0	0	0	0	0	0	0	0	0	0	0	0	0	0	0	0	0	0	0	0	0	1	0	0	0	0	0	0	0	0	0	0	0	0	0	0	0	4.29	1.56	2.75	0	0	0
573	61	1	3	2	84.5	26	0	0	0	0	1	1	1	0	0	0	0	0	0	0	0	0	0	0	0	0	0	1	0	0	0	0	0	0	0	0	1	0	0	0	0	0	0	5.74	2.13	2.694835681	0	1	0
574	54	0	3	1	114	47.45	0	0	0	1	1	0	0	0	0	0	0	0	0	0	1	0	0	0	0	0	0	1	0	0	0	0	0	0	0	0	1	0	0	0	0	0	0	4.38	2.15	2.037209302	0	1	0
575	22	1	3	2	74.4	23.2	0	0	0	0	1	0	0	0	0	0	0	0	0	0	0	0	0	0	0	0	0	0	0	0	0	0	0	0	0	0	0	0	0	0	0	0	0	2.52	1.14	2.210526316	0	0	0
576	79	1	2	1	77	27.94	0	0	0	1	0	0	1	0	0	0	0	0	0	0	0	0	0	0	0	0	0	1	0	0	0	0	0	0	0	1	1	0	0	0	0	0	0	3.76	1.68	2.238095238	0	2	0
577	59	0	3	1	121	47.77	0	0	0	1	0	0	0	1	0	0	0	0	0	0	1	0	0	0	0	0	0	1	0	0	0	0	0	1	1	1	0	0	0	1	0	0	0	5.62	1.41	3.985815603	0	4	0
578	20	1	1	2	96.2	29.2	0	0	0	0	0	0	0	0	0	0	0	0	0	0	0	0	0	0	0	0	0	0	0	0	0	0	0	0	0	0	0	0	0	0	0	0	0	3.76	2.09	1.799043062	1	0	0
579	65	0	2	1	100	37.9	1	0	0	1	1	0	0	0	0	0	0	0	0	0	1	0	0	0	0	0	0	1	0	0	0	0	0	0	0	1	1	0	0	0	0	0	0	6.35	3.1	2.048387097	0	2	0
580	59	0	3	2	60	22.86	0	0	0	1	0	0	0	0	0	0	1	0	0	0	0	0	0	1	0	0	0	1	0	0	0	0	0	0	0	0	0	0	0	0	0	0	0	4.07	1.53	2.660130719	1	0	0
581	60	0	3	2	58	22.94	0	0	1	0	1	0	1	0	0	0	0	0	2	0	0	0	0	0	0	0	0	0	0	0	0	0	0	0	0	0	0	1	0	0	0	0	0	3.07	1.79	1.715083799	0	1	0
582	64	0	3	1	89	35.2	0	0	0	1	0	0	0	0	0	0	0	0	0	0	0	0	0	0	0	0	0	1	0	0	0	0	0	0	0	1	1	0	0	0	0	0	0	5.67	2.28	2.486842105	0	2	0
583	53	1	2	1	99.47	29.38	0	0	0	1	0	1	0	0	0	0	0	0	0	0	0	0	0	0	0	0	0	1	0	0	0	0	0	0	0	0	0	0	0	0	0	0	0	3.01	1.43	2.104895105	0	0	0
584	76	1	3	1	83	28.06	0	0	0	1	1	0	0	0	0	0	0	0	3	0	0	0	0	0	0	0	0	1	0	0	0	0	0	0	0	0	1	0	0	0	0	0	0	3.23	0.98	3.295918367	0	1	0
585	39	0	2	1	67	24.11	0	0	0	0	0	0	0	0	0	0	0	0	0	0	0	0	0	0	0	0	0	1	0	0	0	0	0	0	0	0	0	1	0	0	1	0	0	3.83	1.73	2.213872832	0	2	0
586	62	0	2	1	84	28.73	0	0	0	0	0	0	0	0	0	0	0	0	0	0	0	0	0	0	0	1	0	1	0	0	0	0	0	0	0	0	1	0	0	0	0	0	0	3.83	1.16	3.301724138	0	1	0
587	70	0	2	1	60.33	22.13	0	0	0	1	0	0	0	0	0	0	0	0	0	0	0	0	0	0	0	0	0	1	0	0	0	0	0	0	0	0	1	0	0	0	0	0	0	3	1.52	1.973684211	0	1	0
588	72	0	3	1	87.5	36.42	0	0	1	1	1	0	0	0	0	0	0	0	0	0	0	0	0	0	0	0	0	1	0	0	0	0	0	0	0	1	1	0	1	0	0	0	0	3.41	2.48	1.375	0	3	0
589	74	0	2	1	53.4	25.05	0	0	1	1	0	0	0	0	0	0	0	0	0	0	0	0	0	0	0	0	0	1	0	0	0	0	0	0	0	1	1	0	1	0	0	0	0	4.85	2.3	2.108695652	0	3	0
590	54	1	2	1	120	38.3	0	0	0	0	1	0	0	0	0	0	0	0	0	0	0	0	0	0	0	0	0	1	0	0	0	0	0	0	0	0	0	0	0	0	0	0	0	4.25	2.94	1.445578231	0	0	0
591	59	0	3	1	129.27	44.64	0	0	0	1	0	0	0	1	0	0	0	0	0	0	0	1	0	0	0	0	0	1	0	0	0	0	0	0	0	0	1	0	0	0	0	0	0	2.26	2.19	1.03196347	0	1	0
592	44	0	2	4	106	41.2	0	0	0	0	1	0	0	1	0	0	0	0	0	0	0	0	0	0	0	1	0	0	0	0	0	0	0	0	0	0	1	0	0	0	0	0	0	4.39	2.19	2.00456621	0	1	0
593	56	1	3	1	132.3	41.76	0	0	0	1	0	1	0	1	0	0	0	0	0	0	1	0	0	0	0	0	0	1	0	0	0	0	0	0	1	0	0	0	0	0	0	0	0	6.29	1.67	3.766467066	0	1	0
594	54	1	3	1	110	32.85	0	0	0	1	1	0	0	0	0	0	0	0	0	0	1	0	0	0	0	0	0	1	0	0	0	0	0	1	1	0	1	0	0	0	0	0	0	6.83	0.89	7.674157303	0	3	0
595	47	0	2	2	65	28.51	0	0	0	0	0	0	0	0	0	0	0	0	0	0	0	0	0	0	0	0	0	0	0	1	0	0	0	0	0	0	0	1	0	0	1	0	0	8.63	3.85	2.241558442	0	2	1
596	36	1	3	4	217.4	61.51	0	0	0	0	1	0	0	1	0	0	0	0	0	0	0	0	0	0	0	0	0	1	0	0	0	0	0	0	0	0	0	0	0	0	0	0	0	5.51	1.72	3.203488372	0	0	0
597	49	0	2	5	109	39.32	0	0	0	0	1	0	0	1	0	0	0	0	0	0	0	1	0	0	0	1	0	1	0	0	0	0	0	0	0	0	0	0	0	0	0	0	0	4.27	1.69	2.526627219	0	0	0
598	54	0	3	4	134	53.68	0	0	0	0	1	0	0	1	0	0	0	0	0	0	0	0	0	0	0	0	0	1	0	0	0	0	0	0	0	0	0	0	0	0	0	0	0	5.88	2.45	2.4	0	0	0
599	40	0	3	4	136.08	53.14	0	0	0	0	0	0	0	1	0	0	0	0	0	0	1	0	0	0	0	0	0	1	0	0	0	0	0	1	1	0	0	0	0	0	0	0	0	6.6	2.91	2.268041237	0	2	0
600	49	1	3	1	90	28.41	0	0	0	0	1	0	0	1	0	0	0	0	0	0	0	0	0	0	1	1	0	1	0	0	0	0	0	0	0	0	0	0	0	0	0	0	0	7.05	1.78	3.960674157	0	0	0
601	41	1	2	1	63	28	0	0	0	0	0	1	0	0	0	0	0	0	0	0	0	0	0	0	0	0	0	1	0	0	0	0	0	0	0	0	1	0	0	0	0	0	0	3.15	1.42	2.218309859	0	1	0
602	73	1	2	1	100	27.7	0	0	0	0	1	1	0	0	0	0	0	0	0	0	0	0	0	0	0	0	0	1	0	0	0	0	0	0	0	0	1	0	0	0	0	0	0	5.48	1.33	4.120300752	0	1	0
603	65	1	3	1	76	25.64	0	0	0	1	1	0	0	1	0	0	0	0	0	0	0	0	0	0	0	1	0	1	0	0	0	0	0	0	0	0	1	0	0	0	0	0	0	3.89	1.04	3.740384615	0	1	0
604	57	0	2	1	82	28.1	0	0	1	1	0	0	0	0	0	0	0	0	0	0	0	0	0	0	0	0	0	1	0	0	0	0	0	0	0	0	0	0	0	0	0	0	0	3.1	3.54	0.875706215	0	0	0
605	49	1	3	1	69.4	23.46	0	0	1	0	1	0	0	0	0	0	0	0	0	0	0	0	0	0	0	0	0	1	0	0	0	0	0	0	0	0	0	0	0	0	0	0	0	4.81	6.3	0.763492063	0	0	0
606	79	1	3	1	95.25	31.01	0	0	1	0	0	0	0	1	0	0	0	0	0	0	0	0	0	0	0	0	0	1	0	0	0	0	0	0	0	1	0	0	0	0	0	0	0	3.27	1.69	1.934911243	0	1	0
607	42	0	2	1	66	24.84	0	0	0	0	0	0	0	0	0	0	0	0	0	0	0	0	0	0	0	0	0	1	0	0	0	0	0	0	0	0	0	1	0	0	0	0	0	3.69	1.42	2.598591549	0	1	0
608	75	0	3	1	72	30.76	0	0	0	1	0	0	1	0	0	0	0	0	0	1	0	0	0	0	0	0	0	1	0	0	0	0	0	0	0	1	0	0	0	0	0	0	0	3.85	2.12	1.816037736	0	1	1
609	70	1	3	1	100	32.28	1	1	0	0	1	0	0	1	0	0	0	0	0	0	0	1	0	0	0	0	0	1	0	0	0	0	0	0	0	0	1	0	0	0	0	0	0	3.14	0.67	4.686567164	1	1	0
610	75	0	3	1	86.5	39.49	0	0	0	1	0	1	0	1	0	0	0	0	0	0	0	0	0	0	0	0	0	1	0	0	0	0	0	0	0	1	0	0	1	0	0	0	0	3.39	2.01	1.686567164	0	2	0
611	28	0	3	4	129.27	44.73	0	0	0	0	0	0	0	0	0	0	0	0	0	0	1	0	0	0	0	0	0	0	0	0	0	0	0	0	1	0	0	0	0	0	0	0	0	4.89	1.76	2.778409091	1	1	0
612	68	1	2	4	111	36.24	0	0	0	1	1	0	0	1	0	0	0	0	0	0	0	0	0	0	0	0	0	1	0	0	0	0	0	0	0	0	0	0	0	0	0	0	0	1.47	1.79	0.82122905	0	0	0
613	65	0	3	2	113.4	45.73	0	0	0	1	0	0	0	1	0	0	0	0	0	0	1	1	0	0	0	0	0	1	0	0	0	0	0	0	0	0	0	0	1	0	0	0	0	4.94	3.17	1.558359621	0	1	0
614	47	0	3	2	60	19.8	0	0	0	0	1	0	0	0	0	0	0	0	0	0	0	0	0	0	0	0	0	1	0	1	0	0	0	0	0	0	0	0	0	0	0	0	0	3.11	0.79	3.936708861	1	0	1
615	74	1	3	6	70	25.71	1	0	0	0	0	0	0	0	0	0	0	0	0	0	0	0	0	0	0	0	0	0	0	0	0	0	0	0	0	0	1	0	0	0	0	0	0	3.47	2.72	1.275735294	1	1	0
616	73	0	4	7	62	25.81	1	0	0	1	1	0	0	0	0	0	0	0	0	0	0	0	0	0	1	0	0	0	1	0	0	0	0	0	0	1	0	0	0	0	0	0	0	2.45	1.17	2.094017094	1	1	0
617	43	0	3	3	63	23.42	0	0	0	0	0	1	0	0	0	0	0	0	0	0	0	0	0	0	0	0	0	0	0	0	0	0	0	0	0	0	0	0	0	0	0	0	0	8.58	1.77	4.847457627	0	0	0
618	49	1	2	1	89	30.08	0	0	0	0	0	0	0	0	0	0	0	0	1	0	0	0	0	0	0	0	0	0	0	0	0	0	0	0	0	0	0	0	0	0	0	0	0	3.18	1.55	2.051612903	0	0	0
619	64	0	3	3	66.1	24.58	0	0	0	0	1	0	0	0	0	0	0	0	2	0	0	1	0	0	0	0	0	1	0	0	0	0	0	0	0	0	0	0	0	0	0	0	0	4.52	2.02	2.237623762	0	0	0
620	49	1	3	3	81.6	29.04	0	0	0	1	1	1	0	0	0	0	0	0	1	0	0	0	0	0	0	0	0	0	0	0	0	0	0	0	0	0	1	0	0	0	0	0	0	4.76	1.96	2.428571429	0	1	0
621	66	1	3	3	74	26.8	0	0	0	1	0	0	0	0	0	0	0	0	2	0	0	0	0	0	1	0	0	0	0	0	0	0	0	0	0	1	0	0	0	1	0	0	0	7.82	6.43	1.216174184	0	2	0
622	50	0	2	3	70.76	25.18	0	0	0	0	1	1	0	1	0	0	0	0	1	0	0	0	0	0	0	0	0	0	0	0	0	0	0	0	0	0	0	1	0	0	0	0	0	3.69	1.72	2.145348837	0	1	0
623	57	1	2	3	83.91	27.32	0	0	0	0	1	0	0	0	0	0	0	0	1	0	0	0	0	0	0	0	0	0	0	0	0	0	0	0	0	0	1	0	0	0	0	0	0	3.32	1.93	1.720207254	0	1	0
624	65	1	3	2	35	15.35	0	0	0	1	1	0	1	0	0	0	0	0	3	0	0	0	0	0	0	1	0	0	0	0	0	0	0	0	0	0	0	0	0	0	0	0	0	6.01	0.52	11.55769231	1	0	0
625	64	0	3	3	60	27.58	0	0	0	0	1	0	0	0	0	0	0	0	2	0	0	0	0	0	0	0	0	0	0	0	0	0	0	0	0	0	0	0	0	0	0	0	0	23.46	1.53	15.33333333	0	0	0
626	91	0	3	2	50.8	22.62	0	0	1	1	0	0	0	0	0	0	0	0	4	0	1	1	0	0	0	1	0	0	0	1	0	0	0	0	0	1	0	1	1	0	0	0	0	6.96	1.77	3.93220339	0	3	1
627	49	0	3	2	96	32.45	0	0	0	0	0	0	0	0	0	0	0	0	0	0	0	0	0	0	0	0	0	0	0	1	0	0	0	0	0	0	0	0	0	0	0	0	0	4.74	2.75	1.723636364	0	0	1
628	71	0	3	2	67	24.31	0	0	1	1	1	0	1	0	0	0	0	0	2	0	0	0	0	1	0	0	0	0	0	0	0	0	0	0	0	1	0	0	1	0	0	0	0	4.79	0.84	5.702380952	0	2	0
629	45	0	2	3	79	30.48	0	0	0	0	1	0	0	0	0	0	0	0	1	0	0	0	0	0	0	0	0	0	0	0	0	0	0	0	0	0	1	0	0	0	0	0	0	3.92	2.16	1.814814815	0	1	0
630	45	1	3	2	76.2	22.78	0	0	0	1	1	0	0	1	0	0	0	0	1	0	0	0	0	1	0	0	0	0	0	0	0	0	0	0	0	0	0	0	0	0	0	0	0	5.37	3.22	1.667701863	0	0	0
631	61	1	2	1	95	27.46	0	0	0	0	0	0	0	0	0	0	0	0	1	0	0	0	0	0	0	0	0	0	0	0	0	0	0	0	0	0	1	0	0	0	0	0	0	3.65	1.07	3.411214953	0	1	0
632	53	0	3	2	83.3	29.6	0	0	0	0	0	0	0	1	0	0	0	0	0	0	0	1	0	0	0	0	0	0	0	0	0	0	0	0	0	0	0	0	0	0	0	0	0	4.64	2.02	2.297029703	0	0	0
633	59	0	2	6	59	22.48	0	0	0	0	0	0	0	0	0	0	0	0	0	0	0	0	0	0	0	0	0	0	0	0	0	0	0	0	0	1	0	0	0	0	0	0	0	2.8	1.91	1.465968586	0	1	0
634	26	1	2	2	72	24.06	0	0	0	0	0	0	0	0	0	0	0	0	0	0	0	0	0	0	0	0	0	0	0	0	0	0	0	0	0	0	0	0	0	0	0	0	0	13.34	0.6	22.23333333	0	0	0
635	56	0	3	1	83	31.24	0	0	0	1	0	0	0	0	0	0	0	0	1	0	0	0	0	0	0	1	0	0	0	0	0	0	0	0	0	1	0	0	0	0	0	0	0	5.27	1.67	3.155688623	0	1	0
636	56	0	3	1	58.7	22.37	0	0	0	1	1	0	0	0	0	0	0	0	3	0	0	0	0	0	1	0	0	0	0	0	0	0	0	0	0	0	0	1	0	0	0	0	0	3.6	0.52	6.923076923	0	1	0
637	71	1	3	1	124	34.35	0	0	0	1	1	0	0	1	0	0	0	0	1	0	0	0	0	1	0	0	0	0	0	0	0	0	0	0	0	1	0	0	0	1	0	0	0	7.1	2.1	3.380952381	0	2	0
638	80	0	4	1	105	44.8	0	0	0	1	0	0	0	1	0	0	0	0	0	1	0	0	0	0	0	0	0	0	0	0	0	0	0	0	0	1	0	0	0	0	0	0	0	4.71	1.9	2.478947368	0	1	1
639	57	1	2	1	83.5	24.9	0	0	0	0	1	0	0	0	0	0	0	0	0	0	0	0	0	0	0	0	0	0	0	0	0	0	0	0	0	0	0	0	0	0	0	0	0	1.74	1.67	1.041916168	0	0	0
640	80	0	4	1	75	28.38	0	0	0	1	1	0	1	1	0	0	0	0	3	0	1	1	0	0	0	0	0	0	0	0	0	0	0	0	0	1	0	0	0	0	0	0	0	5.15	0.82	6.280487805	0	1	0
641	50	0	3	1	68	24.09	0	0	0	1	1	0	0	0	0	0	1	0	1	0	0	0	0	1	0	0	0	0	0	0	0	0	0	0	0	1	1	0	0	0	0	0	0	3.68	2.55	1.443137255	0	2	0
642	62	0	3	1	125.5	48.42	0	0	1	1	1	1	1	1	0	0	0	0	0	0	0	0	0	0	0	0	0	0	0	0	0	0	0	0	0	1	0	1	0	0	0	0	0	4.93	2.47	1.995951417	0	2	0
643	87	0	2	1	56	23.31	0	0	0	0	1	0	0	0	0	0	0	0	4	0	0	0	0	0	0	0	0	0	0	0	0	0	0	0	0	0	0	0	0	0	0	0	0	2.81	2.31	1.216450216	0	0	0
644	79	0	3	1	77	30.08	0	0	0	1	1	1	1	0	0	0	0	0	3	0	1	1	0	0	0	1	0	0	0	0	0	0	0	0	1	1	0	0	0	0	0	0	0	3.83	1.6	2.39375	0	2	0
645	73	0	3	1	69	29.4	0	0	0	1	1	0	1	0	0	0	0	0	2	0	1	0	0	0	0	0	0	0	0	0	0	0	0	0	1	1	1	0	0	0	0	0	0	4.15	1.54	2.694805195	0	3	0
646	79	0	3	1	77	36.12	0	0	0	1	0	1	0	0	0	0	0	0	2	0	1	0	0	0	1	0	0	0	0	0	0	0	0	0	1	1	0	0	1	0	0	0	0	5.76	1.77	3.254237288	0	3	0
647	47	1	3	1	130	39.25	0	0	0	0	1	0	0	1	0	0	0	0	1	0	0	0	0	0	0	0	0	0	0	0	0	0	0	0	0	0	1	0	0	0	0	0	0	6.24	1.85	3.372972973	0	1	0
648	47	1	3	1	84	29.76	1	0	1	1	1	0	1	1	0	0	0	0	0	0	1	0	0	0	0	1		0	0	0	0	0	0	0		1	1	1	0	1	0	0	0	6.11	0.79	7.734177215	0	4	0
649	66	0	2	1	72.57	26.63	0	0	0	1	0	0	0	1	0	0	0	0	2	0	0	0	0	0	0	0	0	0	0	0	0	0	0	0	0	0	0	0	0	0	0	0	0	3.3	2.2	1.5	0	0	0
650	35	1	2	1	58.8	21.8	0	0	0	0	1	0	0	0	0	0	0	0	2	0	0	0	0	0	0	0	0	0	0	0	0	0	0	0	0	0	0	0	0	0	0	0	0	3.22	1.1	2.927272727	0	0	0
651	63	0	3	2	108.86	43.06	1	0	0	1	1	0	0	1	0	0	0	0	1	0	1	1	0	0	0	0	0	0	0	0	0	0	0	0	1	1	1	0	0	0	0	0	0	3.7	1.61	2.298136646	1	3	0
652	62	1	2	1	64	23.8	0	0	0	0	1	0	0	0	0	0	0	0	2	0	0	0	0	0	0	0	0	0	0	0	0	0	0	0	0	0	1	0	0	0	0	0	0	3.62	1.02	3.549019608	0	1	0
653	55	0	2	2	58	22.19	0	0	0	0	0	0	0	0	0	0	0	0	2	0	0	0	0	0	0	0	0	0	0	0	0	0	0	0	0	0	0	0	0	0	0	0	0	3.53	1.33	2.654135338	0	0	0
654	54	0	3	2	104	35.15	0	0	0	1	1	0	0	1	0	0	0	0	0	0	1	1	0	0	0	0	0	0	0	0	0	0	0	0	1	1	0	0	0	0	0	0	0	5.75	1.77	3.248587571	1	2	0
655	72	1	3	3	71	22.92	0	0	0	0	1	0	0	0	0	0	0	0	2	0	0	1	0	0	0	0	0	0	0	0	0	0	0	0	0	0	1	0	0	0	0	0	0	5.34	1.78	3	0	1	0
656	56	1	2	1	71.5	24.25	0	0	0	0	1	0	0	0	0	0	0	0	2	0	0	0	0	0	0	0	0	0	0	0	0	0	0	0	0	0	1	0	0	0	0	0	0	3.15	3.15	1	0	1	0
657	35	0	3	4	122	43.7	0	0	0	0	0	0	0	1	0	0	0	0	0	0	0	0	0	0	0	0	0	0	0	0	0	0	0	0	0	0	0	0	0	0	0	0	0	9.82	2.66	3.691729323	1	0	0
658	44	0	2	1	110	36.75	0	0	0	0	1	0	0	0	0	0	0	0	1	0	0	0	0	0	0	0	0	0	0	0	0	0	0	0	0	0	1	0	0	0	0	0	0	8.8	2.2	4	0	1	0
659	77	1	3	2	82.1	27.52	0	0	0	1	0	0	0	0	0	0	0	0	2	0	0	1	0	0	1	0	0	0	0	1	0	0	0	0	0	0	0	0	0	0	0	0	0	4.73	0.7	6.757142857	0	0	1
660	67	0	2	1	105	34.68	0	0	0	1	0	0	0	0	0	0	0	0	1	0	0	0	0	0	0	0	0	0	0	0	0	0	0	0	0	1	1	0	0	1	0	0	0	4.95	1.68	2.946428571	0	3	0
661	38	0	3	2	72.5	28.32	0	0	0	1	0	0	0	1	0	0	0	0	2	0	0	0	0	0	0	0	0	0	0	0	0	0	0	0	0	1	1	1	0	0	0	0	0	3.1	2.19	1.415525114	0	3	0
662	75	1	2	6	82	26.78	0	0	0	1	1	0	0	0	0	0	0	0	2	0	0	0	0	0	0	0	0	0	0	0	0	0	0	0	0	0	0	0	1	0	0	0	0	5.85	1.3	4.5	0	1	0
663	56	0	2	1	85	33.2	0	0	0	0	0	0	0	0	0	0	0	0	1	0	0	0	0	0	0	0	0	0	0	0	0	0	0	0	0	0	1	0	0	0	0	0	0	4.09	2.65	1.543396226	0	1	0
664	56	0	3	2	49.9	19.44	0	0	0	0	0	0	0	0	0	0	0	0	2	0	0	0	0	0	0	0	0	0	0	0	0	0	0	0	0	0	0	0	0	0	0	0	0	3.16	1.31	2.41221374	0	0	0
665	44	1	3	2	82	26.73	0	0	0	0	1	0	0	0	0	0	0	0	1	0	0	0	0	0	0	0	0	0	0	1	0	0	0	0	0	0	1	0	0	0	0	0	0	8.62	3.94	2.187817259	0	1	1
666	27	0	3	4	174.63	54.72	0	0	0	0	1	0	0	0	0	0	0	0	1	0	0	1	0	0	0	0	0	0	0	0	0	0	0	0	0	0	1	0	0	0	0	0	0	11	1.23	8.943089431	1	1	0
667	67	0	2	1	73	28.52	0	0	0	1	1	0	0	1	0	0	0	0	0	0	0	0	0	0	0	0	0	0	0	0	0	0	0	0	0	0	1	0	0	0	0	0	0	4.79	1.29	3.713178295	0	1	0
668	81	1	3	1	96	31.7	0	0	0	1	1	0	1	0	0	0	0	0	3	0	0	0	0	0	1	0	0	0	0	0	0	0	0	0	0	0	1	0	0	0	0	0	0	3.72	1.73	2.150289017	0	1	0
669	66	1	4	1	117	36.52	1	0	0	1	1	0	0	1	0	0	0	0	1	0	0	0	0	0	0	0	0	0	0	0	0	0	0	0	0	1	0	0	1	0	0	0	0	3.45	2.13	1.61971831	1	2	0
670	76	0	3	1	73	34.72	0	0	0	0	0	0	0	0	0	0	0	0	2	0	0	0	0	0	0	0	0	0	0	0	0	0	0	0	0	0	1	0	0	0	0	0	0	4.18	1.67	2.502994012	0	1	0
671	58	0	2	1	66.5	25.34	1	0	1	0	0	1	0	0	0	0	0	0	2	0	0	0	0	0	0	0	0	0	0	0	0	0	0	0	0	0	1	0	0	0	0	0	0	4.82	1.2	4.016666667	1	1	0
672	26	1	2	1	62.4	20.32	0	0	0	0	1	0	0	0	0	0	0	0	1	0	0	0	0	0	0	0	0	0	0	0	0	0	0	0	0	0	0	0	0	0	0	0	0	2.17	1.93	1.124352332	0	0	0
673	56	0	3	1	94.8	31.78	0	0	0	0	0	1	0	1	0	0	0	0	1	0	0	0	0	0	0	0	0	0	0	0	0	0	0	0	0	0	1	0	0	0	0	0	0	2.63	0.87	3.022988506	0	1	0
674	65	1	2	2	119.8	32.84	0	0	0	0	1	0	0	1	0	0	0	0	1	0	0	0	0	0	1	0	0	0	0	0	0	0	0	0	0	0	0	0	0	0	0	0	0	4	0.64	6.25	0	0	0
675	38	0	2	1	57.3	25.47	0	0	0	0	0	1	0	0	0	0	0	0	1	0	0	0	0	0	0	0	0	0	0	0	0	0	0	0	0	0	1	0	0	0	0	0	0	3.15	1.36	2.316176471	0	1	0
676	59	1	2	1	81	31.25	0	0	0	0	0	0	0	0	0	0	0	0	1	0	0	0	0	0	0	0	0	0	0	0	0	0	0	0	0	0	1	0	0	0	0	0	0	5.04	1.09	4.623853211	0	1	0
677	34	0	3	1	63	25.24	0	0	1	0	1	0	0	0	0	0	0	0	1	0	1	0	0	0	1	0	0	0	0	0	0	0	0	0	0	0	0	1	0	0	0	0	0	4.6	3	1.533333333	0	1	0
678	52	0	3	3	80	36.52	0	0	0	0	1	0	0	0	0	0	0	0	1	0	0	0	0	0	0	0	0	0	0	0	0	0	0	0	0	0	0	0	0	0	0	0	0	3.93	2.71	1.450184502	0	0	0
679	73	0	3	3	71.63	24.02	0	0	0	0	0	0	0	1	0	0	0	0	3	0	0	0	0	0	0	0	0	0	0	0	0	0	0	0	0	0	1	0	0	0	0	0	0	5.63	1.26	4.468253968	0	1	0
680	62	0	2	2	64	26.3	0	0	0	0	0	0	0	1	0	0	0	0	1	0	0	0	0	0	0	0	0	0	0	0	0	0	0	0	0	0	0	0	0	0	0	0	0	5.25	1.98	2.651515152	0	0	0
681	62	0	3	1	72.5	29.7	0	0	0	0	0	0	0	1	0	0	0	0	1	0	0	0	0	0	1	0	0	0	0	0	0	0	0	0	0	0	0	1	0	0	1	0	0	2.56	2.02	1.267326733	0	2	0
682	56	0	3	2	69.3	29.9	0	0	0	0	1	1	0	0	0	0	0	0	1	0	0	1	0	0	0	0	0	0	0	1	0	0	0	0	0	0	0	0	0	0	0	0	0	4.65	0.94	4.946808511	0	0	1
683	59	1	2	2	104.78	34.21	0	0	0	1	1	0	0	0	0	0	0	0	1	0	1	0	0	0	0	0	0	0	0	0	0	0	0	0	1	0	1	0	0	0	0	0	0	3.6	1.4	2.571428571	0	2	0
684	45	0	2	2	60.78	23	0	0	0	0	0	0	0	0	0	0	0	0	2	0	0	0	0	0	0	0	0	0	0	1	0	0	0	0	0	0	1	0	0	0	0	0	0	3.24	1.55	2.090322581	0	1	1
685	35	0	2	4	113	44.7	0	0	0	0	0	0	0	0	0	0	0	0	1	0	0	0	0	0	0	0	0	0	0	0	0	0	0	0	0	0	0	0	0	0	0	0	0	4.42	2.53	1.747035573	1	0	0
686	37	1	1	1	91.6	29.83	0	0	0	0	0	0	0	0	0	0	0	0	0	0	0	0	0	0	0	0	0	0	0	0	0	0	0	0	0	0	0	0	0	0	0	0	0	3.63	2.83	1.282685512	0	0	0
687	63	0	2	3	47.63	21.2	0	0	0	0	0	0	0	0	0	0	0	0	3	0	0	0	0	0	0	0	0	0	0	0	0	0	0	0	0	0	0	0	0	0	0	0	0	5.85	2.96	1.976351351	0	0	0
688	57	1	3	1	104	35.15	0	0	0	1	1	0	0	0	0	0	0	0	1	0	1	0	0	0	0	0	0	0	0	0	0	0	0	0	1	0	0	0	0	0	0	0	0	5.06	2.39	2.117154812	0	1	0
689	59	0	2	1	73	24.3	0	0	0	0	0	0	0	0	0	0	0	0	2	0	0	1	0	0	0	0	0	0	0	0	0	0	0	0	0	0	0	0	0	0	0	0	0	3.23	1.9	1.7	0	0	0
690	80	0	3	1	72.5	33.1	0	0	1	1	1	1	0	1	0	0	0	0	3	0	0	0	0	0	0	0	0	0	0	0	0	0	0	0	0	0	0	0	0	0	0	0	0	5.21	1.5	3.473333333	0	0	0
691	70	0	2	1	66	27.12	0	0	0	0	0	0	0	0	0	0	0	0	2	0	0	1	0	0	0	0	0	0	0	0	0	0	0	0	0	0	0	0	0	0	0	0	0	4.05	2.14	1.892523364	0	0	0
692	70	0	2	2	57	27.49	0	0	0	1	0	0	0	0	0	0	0	0	2	0	0	0	0	0	0	0	0	0	0	1	0	0	0	0	0	1	0	0	1	1	0	0	0	4.14	2.72	1.522058824	0	3	1
693	91	1	2	4	78.6	26.2	0	0	0	1	1	0	0	0	0	0	0	0	3	0	0	0	0	0	0	1	0	0	0	0	0	0	0	0	0	0	1	0	1	0	0	0	0	7.36	0.99	7.434343434	0	2	0
694	59	1	3	4	140	46.7	1	0	0	0	0	0	0	0	0	0	0	1	2	0	1	0	0	0	0	0	0	0	0	0	0	0	0	0	1	0	1	0	0	0	0	0	0	5.7	2.2	2.590909091	2	2	0
695	30	1	3	4	170.6	57.6	0	0	0	0	1	0	0	0	0	0	0	1	2	0	0	0	0	0	0		0	0	0	0	0	0	0	0	0	0	0	0	0	0	0	0	0	5.4	1.89	2.857142857	1	0	0
696	52	0	2	5	91.5	35.3	0	0	0	0	0	0	0	0	0	0	0	0	2	0	0	1	0	0	0	0	0	0	0	0	0	0	0	0	0	0	1	0	0	0	0	0	0	3.62	2.14	1.691588785	1	1	0
697	57	0	3	4	114	43.26	0	0	0	1	1	0	0	1	0	0	0	0	2	0	1	0	0	0	1	0	0	0	0	0	0	0	0	1	1	0	0	0	0	0	0	0	0	8.37	3.88	2.157216495	1	2	0
698	69	1	2	6	94	29.34	0	0	0	1	0	0	0	0	0	0	0	0	1	0	0	0	0	0	0	0	0	0	0	0	0	0	1	0	0	1	0	0	0	0	0	0	0	2.79	1.1	2.536363636	1	1	0
699	68	1	3	3	79	27.02	0	0	1	1	0	0	0	0	0	0	0	0	1	0	0	1	0	0	0	1	0	0	0	0	0	0	0	0	0	1	0	0	0	0	0	0	0	1.7	0.6	2.833333333	0	1	0
700	51	1	2	1	105	34.1	0	0	0	1	0	0	1	0	0	0	1	0	0	0	0	0	0	0	0	0	0	0	0	0	0	0	0	0	0	1	0	0	0	0	0	0	0	3.75	1.8	2.083333333	0	1	0
701	57	1	2	2	102.6	31.38	0	0	0	1	0	0	0	1	0	0	0	0	0	0	0	0	0	0	0	0	0	0	0	0	0	0	0	0	0	1	0	0	0	0	0	0	0	4.67	1.4	3.335714286	0	1	0
702	51	1	2	1	88	29.4	0	0	0	1	0	0	0	1	0	0	0	0	1	0	0	0	0	0	0	0	0	0	0	0	0	0	0	0	0	0	0	0	0	0	0	0	0	3.9	1.6	2.4375	0	0	0
703	49	1	2	1	104.33	33.9	1	0	0	0	0	0	0	1	0	0	0	0	0	0	0	0	0	0	0	0	0	0	0	0	0	0	0	0	0	0	0	0	0	0	0	0	0	5.83	1.88	3.10106383	1	0	0
704	64	0	2	1	83	32.8	0	0	1	0	0	0	0	1	0	0	0	0	1	0	0	0	0	0	0	0	0	0	0	0	0	0	0	0	0	0	1	0	0	0	0	0	0	2.59	2.97	0.872053872	0	1	0
705	73	0	3	3	56	23.1	0	0	1	0	1	0	0	0	0	0	1	0	2	0	0	0	0	0	0	1	0	0	0	0	0	0	0	0	0	0	0	0	1	0	0	0	0	4.71	0.79	5.962025316	0	1	0
706	36	0	2	2	69	25.97	0	0	0	0	0	1	0	0	0	0	0	0	1	0	0	0	0	0	0	1	0	0	0	0	0	0	0	0	0	0	1	0	0	0	0	0	0	2.41	2.21	1.090497738	0	1	0
707	70	0	3	2	67	22.9	0	0	0	0	0	0	0	0	0	0	0	0	2	0	0	0	0	0	0	0	0	0	0	0	0	0	0	0	0	0	1	0	0	0	0	0	0	5.79	1.72	3.36627907	0	1	0
708	47	1	2	3	71.5	25.6	0	0	0	0	0	0	0	0	0	0	0	0	1	0	0	0	0	0	0	0	0	0	0	0	0	0	0	0		1	0	0	0	0	0	0	0	3.91	2.71	1.442804428	0	1	0
709	77	0	2	3	70.5	26.2	0	0	0	0	0	0	0	0		0	0	0	2	0	0	0	0	0	1	1	0	0	0	0	0	0	0	0	0	0	1	0	0	0	0	0	0	2.9	1.1	2.636363636	0	1	0
710	60	1	2	6	90	34.2	0	0	0	0	1	0	0	0	0	0	0	0	1	0	0	0	0	0	0	0	0	0	0	0	0	0	0	0	0	0	1	0	0	0	0	0	0	4.19	2.2	1.904545455	0	1	0
711	19	0	1	3	54	21.6	0	0	0	0	0	0	0	0	0	0	0	0	0	0	0	0	0	0	0	0	0	0	0	0	0	0	0	0	0	0	1	0	0	0	0	0	0	9.15	2.02	4.52970297	0	1	0
712	63	0	2	3	89	35.6	0	0	1	0	0	0	1	1	0	0	0	0	1	0	0	0	0	0	0	0	0	0	0	0	0	0	0	0	0	0	0	0	0	0	0	0	0	2.57	2.54	1.011811024	0	0	0
713	54	1	4	2	57.5	27.12	0	1	0	0	1	0	0	0	0	0	0	0	0	0	0	0	0	0	0	0	0	0	0	0	0	0	0	0	0	1	0	1	0	0	0	0	0	5.9	1.17	5.042735043	0	2	0
714	73	1	3	3	66.2	24.32	0	0	1	0	0	0	0	0	0	0	0	0	2	0	0	0	0	0	0	0	0	0	0	0	0	0	0	0	0	0	0	0	0	0	0	0	0	2.64	1.15	2.295652174	0	0	0
715	42	0	2	2	94.8	32.8	0	0	0	1	1	0	0	0	0	0	0	0	1	0	0	0	0	0	0	0	0	0	0	0	0	0	0	0	0	1	1	0	0	0	0	0	0	9.24	2.23	4.143497758	0	2	0
716	51	1	2	1	123	34.07	0	0	1	0	0	0	0	0	0	0	0	0	1	0	0	0	0	0	0	0	0	0	0	0	0	0	0	0	0	0	1	0	0	0	0	0	0	3.56	1.34	2.656716418	0	1	0
717	61	1	3	3	71	26.08	0	0	1	1	1	0	0	1	0	0	0	0	1	0	0	0	0	0	0	0	0	0	0	0	0	0	0	0	0	0	0	0	0	0	0	0	0	3.64	1.25	2.912	0	0	0
718	58	0	2	1	67.13	28.9	0	0	1	1	0	1	0	0	0	0	0	0	2	0	0	0	0	0	1	0	0	0	0	0	0	0	0	0	0	1	0	0	1	0	0	0	0	2.71	2.16	1.25462963	0	2	0
719	56	0	3	2	92	32.21	0	0	0	1	0	0	0	1	0	0	0	0	2	0	0	0	0	0	0	0	0	0	0	0	0	0	0	0	0	0	0	0	0	0	0	0	0	3.89	1.82	2.137362637	0	0	0
720	73	0	2	5	72	29.1	0	0	0	1	0	0	0	0	0	0	0	0	2	0	0	0	0	0	0	0	0	0	0	0	0	0	0	0	0	0	1	0	0	0	0	0	0	9.05	2.88	3.142361111	1	1	0
721	81	1	3	6	74	30.02	1	0	0	1	1	1	0	1	0	0	0	0	2	0	0	0	0	0	0	1	0	0	0	0	0	0	0	0	0	1	0	0	1	0	0	0	0	4.06	2.46	1.650406504	0	2	0
722	48	0	2	5	66	22.84	0	0	0	0	0	0	0	0	0	0	0	0	1	0	0	0	0	0	0	0	0	0	0	0	0	0	0	0	0	0	0	0	0	0	0	0	0	3.32	1.65	2.012121212	1	0	0
723	60	1	2	5	83	25.52	0	0	0	0	0	0	0	0	0	0	0	0	1	0	0	0	0	0	0	0	0	0	0	0	0	0	0	0	0	0	0	0	0	0	0	0	0	5.2	1.6	3.25	0	0	0
724	63	1	3	2	77	25.43	0	0	0	1	0	0	0	0	0	0	0	0	2	0	0	0	0	0	0	0	0	0	0	0	0	0	0	0	0	1	0	0	0	0	0	0	0	2.29	1.82	1.258241758	0	1	0
725	37	1	3	1	103.2	28.59	1	0	1	0	0	0	0	0	0	0	0	0	1	0	0	0	0	0	0	0	0	0	0	0	0	0	0	0	0	0	1	0	0	0	0	0	0	2.97	1.17	2.538461538	1	1	0
726	81	1	2	4	56	20.8	0	0	0	0	1	0	0	0	0	0	0	0	3	0	0	0	0	0	0	1	0	0	0	0	0	0	0	0	0	0	0	0	0	0	0	0	0	6	1.3	4.615384615	0	0	0
727	62	1	3	2	82.5	28.5	0	0	0	1	1	0	0	0	0	0	0	0	0	0	1	0	0	0	0	0	0	0	0	0	0	0	0	1	1	1	0	0	0	0	0	0	0	2.82	3.79	0.744063325	1	3	0
728	77	0	2	3	62.5	22.96	0	0	1	0	0	0	0	0	0	0	0	0	3	0	0	0	0	0	0	0	0	0	0	0	0	0	0	0	0	0	1	0	0	0	0	0	0	2.37	1.14	2.078947368	0	1	0
729	48	0	2	2	50	21.08	0	0	0	0	1	0	0	0	0	0	0	0	0	0	0	0	0	0	0	0	0	0	0	0	0	0	0	0	0	0	0	0	0	0	0	0	0	5.8	2.3	2.52173913	1	0	0
730	76	1	3	4	91	30.94	0	0	1	1	1	1	0	0	0	0	0	0	2	0	1	0	0	0	0	0	0	0	0	0	0	0	0	0	0	1	1	0	0	0	0	0	0	3.94	1.76	2.238636364	0	2	0
731	83	0	3	3	66	26.44	0	0	0	1	0	0	0	0	0	0	0	0	0	0	0	0	0	0	0	0	0	0	0	0	0	0	0	0	0	1	0	0	0	0	0	0	0	4.84	1.97	2.456852792	0	1	0
732	54	0	2	1	61	21.1	0	0	0	0	0	0	0	0	0	0	0	0	2	0	0	0	0	0	0	0	0	0	0	0	0	0	0	0	0	0	0	0	0	0	0	0	0	2.19	1.19	1.840336134	0	0	0
733	74	1	2	1	72	26.13	0	0	1	1	1	0	0	1	0	0	0	0	2	0	0	0	0	0	0	0	0	0	0	0	0	0	0	0	0	1	0	0	0	0	0	0	0	3.13	0.91	3.43956044	0	1	0
734	47	0	2	1	85	30.12	0	0	0	0	1	0	0	0	0	0	0	0	1	0	0	0	0	0	0	0	0	0	0	0	0	0	0	0	0	0	0	0	0	0	0	0	0	4.88	1.07	4.560747664	0	0	0
735	71	0	3	1	73	25.76	0	0	1	1	1	1	0	0	0	0	0	0	3	0	0	0	0	0	0	1	0	0	0	0	0	0	0	0	0	1	0	0	0	0	0	0	0	3.01	1.47	2.047619048	0	1	0
736	60	0	3	1	43.79	102.5	0	0	0	0	0	0	0	0	0	0	0	0	1	0	0	0	0	0	1	0	0	0	0	0	0	0	0	0	0	0	1	0	0	0	0	0	0	5.48	2.84	1.929577465	0	1	0
737	89	0	3	1	73	25.86	0	0	0	1	1	0	0	0	0	0	0	0	3	0	0	0	0	0	0	0	0	0	0	0	0	0	0	0	0	1	0	0	0	0	0	0	0	4.58	1.22	3.754098361	0	1	0
738	57	1	2	1	112.5	38.47	0	0	0	0	1	0	0	0	0	0	0	0	0	0	0	0	0	0	0	0	0	0	0	0	0	0	0	0	0	0	1	0	0	0	0	0	0	3.95	1.28	3.0859375	0	1	0
739	67	0	3	1	96	37.5	0	0	0	0	1	1	0	0	0	0	0	0	0	0	0	1	0	0	0	0	0	0	0	0	0	0	0	0	0	1	0	0	0	0	0	0	0	3.53	1.15	3.069565217	0	1	0
740	55	0	3	1	115.4	42.39	0	0	0	1	1	0	0	0	0	0	1	0	1	0	0	0	0	0	0	0	0	0	0	0	0	0	0	0	0	0	1	0	0	0	0	0	0	2.82	0.93	3.032258065	0	1	0
741	86	1	3	1	95	32.49	0	0	1	0	1	0	1	0	0	0	0	0	0	0	0	0	0	0	0	0	0	0	0	0	0	0	0	0	0	0	1	0	0	0	0	0	0	5.07	1.86	2.725806452	0	1	0
742	45	0	3	4	110	42.97	0	0	0	0	1	0	0	0	0	0	0	0	1	0	0	0	0	0	0	1	0	0	0	0	0	0	0	0	0	0	1	0	0	0	0	0	0	6.53	3.82	1.709424084	1	1	0
743	55	0	3	4	103.5	42.53	0	0	0	1	1	0	0	0	0	0	0	0	1	0	1	0	0	0	0	1	0	0	0	0	0	0	0	1	1	1	0	0	0	0	0	0	0	6.37	2.27	2.806167401	1	3	0
744	45	0	3	4	147	52.3	0	0	0	1	1	0	0	0	0	0	0	0	1	0	0	0	0	0	0	0	0	0	0	0	0	0	0	0	0	1	0	0	0	0	0	0	0	4.28	3.12	1.371794872	1	1	0
745	67	1	3	1	109	33.27	0	0	0	1	1	0	0	0	0	0	0	0	1	0	0	0	0	0	0	0	0	0	0	0	0	0	0	0	0	1	1	0	0	0	0	0	0	3.56	1.23	2.894308943	0	2	0
746	70	0	3	1	122.4	50.3	0	0	0	1	0	0	0	0	0	0	0	0	1	0	0	0	0	0	0	0	0	0	0	0	0	0	0	0	0	0	0	0	0	0	0	0	0	4.4	1.38	3.188405797	0	0	0
747	39	0	2	4	130	49.5	0	0	0	0	0	0	0	0	0	0	0	0	1	0	0	0	0	0	0	1	0	0	0	0	0	0	0	0	0	0	0	0	0	0	0	0	0	2.33	1.52	1.532894737	1	0	0
748	30	1	2	2	113	36.48	0	0	0	0	0	0	0	0	0	0	0	0	0	0	0	0	0	0	0	0	0	0	0	1	0	0	0	0	0	0	0	0	0	0	0	0	0	5.16	1.94	2.659793814	0	0	1
749	46	0	2	4	113.8	39.9	0	0	1	0	0	1	0	0	0	0	0	0	1	0	1	0	0	0	0	0	0	0	0	0	0	0	0	0	0	0	1	0	0	0	0	0	0	5.2	2.5	2.08	1	1	0
750	71	1	2	1	186	26.25	0	0	0	0	1	0	0	0	0	0	0	0	2	0	0	0	0	0	0	0	0	0	0	0	0	0	0	0	0	0	1	0	0	0	0	0	0	5.3	1.26	4.206349206	0	1	0
751	55	0	3	4	103.5	42.5	0	0	0	1	1	0	1	1	0	0	0	0	1	0	1	0	0	0	0	1	0	0	0	0	0	0	0	1	0	0	0	0	0	0	0	0	0	6.37	2.2	2.895454545	1	1	0
752	37	1	3	1	103.2	28.5	1	0	0	0	0	0	0	0	0	0	0	0	0	0	0	0	0	0	0	0	0	0	0	0	0	0	0	0	0	0	1	0	0	0	0	0	0	1.63	1.09	1.495412844	1	1	0
753	73	1	2	3	79	26.1	0	0	0	0	0	0	0	0	0	0	0	0	2	0	0	1	0	0	0	0	0	0	0	0	0	0	0	0	0	0	0	0	0	0	0	0	0	3.41	2	1.705	1	0	0
754	47	0	2	5	91	36	0	0	0	0	0	0	0	0	0	0	0	0	1	0	0	0	0	0	0	0	0	0	0	0	0	0	0	0	0	0	0	1	0	0	0	0	0	5.7	2.6	2.192307692	0	1	0
755	52	1	2	1	76	23.99	0	0	0	0	0	0	0	0	0	0	0	0	1	0	0	0	0	0	0	0	0	0	0	0	0	0	0	0	0	0	0	0	0	0	0	0	0	4.18	2.01	2.07960199	0	0	0
756	54	1	2	1	97.5	29.43	0	0	0	1	0	0	0	0	0	0	0	0	2	0	0	0	0	0	0	0	0	0	0	0	0	0	0	0	0	0	1	0	0	0	0	0	0	2.83	1.32	2.143939394	0	1	0
757	41	1	3	1	90.72	30.4	0	0	0	1	0	0	0	0	0	0	0	0	3	0	0	0	0	0	0	0	0	0	0	0	0	0	0	0	0	0	1	0	0	0	0	0	0	4.96	1.29	3.84496124	0	1	0
758	76	1	3	1	85.6	28.27	0	0	0	1	1	0	0	1	0	0	0	0	2	0	0	0	0	0	0	0	0	0	0	0	0	0	0	0	0	1	1	0	1	0	0	0	0	3.76	1.44	2.611111111	0	3	0
759	66	0	2	1	66.5	26.98	0	0	1	1	0	0	0	0	0	0	0	0	2	0	0	0	0	0	0	0	0	0	0	0	0	0	0	0	0	0	0	0	0	0	0	0	0	1.98	1.65	1.2	0	0	0
760	47	0	3	1	84	33.8	0	0	0	0	1	0	0	0	0	0	0	0	0	0	0	0	0	0	0	0	0	0	0	0	0	0	0	0	0	0	1	0	0	0	0	0	0	3.64	2.3	1.582608696	0	1	0
761	59	0	2	1	58.97	23.03	0	0	0	0	0	0	0	0	0	0	0	0	2	0	0	0	0	0	0	0	0	0	0	0	0	0	0	0	0	0	1	0	0	0	0	0	0	3.42	1.54	2.220779221	0	1	0
762	84	0	2	5	63.05	26.6	0	0	0	0	0	0	0	0	0	0	0	0	1	0	0	0	0	0	0	0	0	0	0	0	0	0	0	0	0	0	0	0	0	0	0	0	0	2.04	1.19	1.714285714	0	0	0
763	39	0	2	2	141.8	46.8	0	0	1	0	1	0	0	1	0	0	0	0	0	0	0	0	0	0	0	0	0	0	0	0	0	0	0	0	0	0	1	0	0	0	0	0	0	4.53	2.51	1.804780876	1	1	0
764	77	0	3	2	69	27.29	0	0	0	1	1	0	0	0	0	0	0	0	2	0	0	0	0	0	0	0	0	0	0	0	0	0	0	0	0	1	0	0	1	0	0	0	0	8.1	1.38	5.869565217	0	2	0
765	65	1	3	2	66.2	22.39	0	0	0	1	0	0	0	1	0	0	0	0	2	0	0	0	0	0	0	0	0	0	0	0	0	0	0	0	0	1	0	0	0	0	0	0	0	2.86	0.89	3.213483146	0	1	0
766	53	0	3	4	96	39.96	0	0	0	0	1	0	0	1	0	0	0	0	1	0	0	0	0	0	0	0	0	0	0	0	0	0	0	0	0	0	1	0	0	0	1	0	0	3.92	1.75	2.24	1	2	0
767	64	0	2	3	60.73	25.9	0	0	0	1	0	0	0	0	0	0	0	0	2	0	0	0	0	0	0	0	0	0	0	0	0	0	0	0	0	1	0	0	0	1	0	0	0	4.14	1.79	2.312849162	0	2	0
768	64	1	4	4	188.6	55.1	0	0	0	1	1	0	1	0	0	0	0	1	1	0	0	0	0	0	0	0	0	0	0	0	0	0	0	0	0	1	1	0	1	0	0	0	0	4.17	1.55	2.690322581	1	3	0
769	28	0	3	4	115.21	39.78	0	0	0	1	1	0	0	0	0	0	0	0	0	0	0	0	0	0	0	0	0	0	0	0	0	0	0	0	0	1	0	0	0	0	0	0	0	6.03	3.3	1.827272727	1	1	0
770	35	0	1	5	68.2	25.8	0	0	0	0	0	0	0	0	0	0	0	0	0	0	0	0	0	0	0	0	0	0	0	0	0	0	0	0	0	0	1	0	0	0	0	0	0	3.17	2	1.585	2	1	0
771	50	0	2	1	74.5	26.51	0	0	0	0	1	0	0	0	0	0	0	0	1	0	0	1	0	0	0	1	0	0	0	0	0	0	0	0	0	0	1	0	0	0	0	0	0	4.77	2.07	2.304347826	1	1	0
772	76	0	2	6	60	23.44	0	0	0	0	1	0	0	0	0	0	0	0	3	0	0	0	0	0	0	0	0	0	0	0	0	0	0	0	0	1	1	0	0	0	0	0	0	2.31	2.05	1.126829268	0	2	0
773	50	0	2	1	74.5	26.5	0	0	1	0	1	0	0	0	0	0	0	0	1	0	0	1	0	0	0	0	0	0	0	0	0	0	0	0	0	0	1	0	0	0	0	0	0	4.7	2.07	2.270531401	0	1	0
774	55	1	2	3	67	0	0	0	0	1	0	0	0	0	0	0	0	0	1	0	0	0	0	0	0	0	0	0	0	0	0	0	0	0	0	1	1	0	0	0	0	0	0	3.1	2	1.55	0	2	0
775	57	1	3	2	70	0	0	0	0	0	0	0	0	0	0	0	0	0	2	0	0	0	0	0	0	0	0	0	0	0	0	0	0	0	0	0	0	0	0	0	0	0	0	2.49	1.42	1.753521127	0	0	0
776	47	1	3	3	92.5	0	0	0	0	0	1	0	1	0	0	0	0	0	1	0	0	1	0	0	0	0	0	0	0	0	0	0	0	0	0	0	0	0	0	0	0	0	0	4.8	1.61	2.98136646	0	0	0
777	27	0	2	2	71	0	0	0	0	0	0	0	0	0	0	0	0	0	1	0	0	0	0	0	0	0	0	0	0	0	0	0	1	0	0	0	0	0	0	0	0	0	0	2.77	1.17	2.367521368	0	0	0
778	80	0	3	2	71	0	0	0	1	1	0	0	0	0	0	0	0	0	2	0	1	0	0	0	0	0	0	0	0	1	0	0	0	0	1	1	0	0	0	0	0	0	1	3.21	1.08	2.972222222	0	3	1
779	33	1	1	3	65	0	0	0	0	0	0	0	0	0	0	0	0	0	2	0	0	0	0	0	0	1	0	0	0	0	0	0	0	0	0	0	0	0	0	0	0	0	0	3.24	2.02	1.603960396	0	0	0
780	54	0	2	2	73	0	0	0	0	1	1	0	0	0	0	0	0	0	1	0	0	0	0	0	1	0	0	0	1	0	0	0	0	0	0	0	0	0	0	0	0	0	1	3.89	2.61	1.490421456	1	1	0
781	73	1	4	1	90.7	0	1	1	0	1	1	0	1	1	0	0	0	0	3	0	1	0	0	0	0	0	0	0	0	0	0	0	0	1	0	1	1	0	0	0	0	0	0	4.71	0.8	5.8875	4	3	0
782	49	0	2	7	84	1	0	0	0	0	1	1	0	0	0	0	0	0	1	0	0	0	0	0	0	0	0	0	0	0	0	0	0	0	0	0	0	0	0	0	0	0	0	6.11	2.43	2.514403292	0	0	0
783	58	0	2	5	60	0	0	0	0	0	0	0	0	0	0	0	0	0	2	0	0	0	0	0	0	0	0	0	0	0	0	0	0	0	0	0	0	0	0	0	0	0	0	2.73	1.74	1.568965517	0	0	0
784	82	0	2	3	90.4	1	0	0	1	0	1	0	0	0	0	0	0	0	2	0	0	0	0	0	0	0	0	0	0	0	0	0	0	0	0	0	0	0	0	0	0	0	1	5.1	2.22	2.297297297	0	1	0
785	40	0	3	4	128	2	0	0	0	1	0	1	0	0	0	0	0	0	1	0	0	0	0	0	0	0	0	0	0	0	0	0	0	0	0	1	0	0	0	0	0	0	0	7.05	2.3	3.065217391	1	1	0
786	45	0	3	7	77	0	0	0	0	0	0	0	0	0	0	0	0	0	1	0	0	0	0	0	0	1	0	0	0	0	1	0	0	0	0	0	0	0	0	0	0	0	0	2.84	1.22	2.327868852	0	0	1
787	81	1	3	1	89	0	0	0	0	1	1	0	1	0	0	0	0	0	2	0	0	0	0	0	0	0	0	0	0	0	0	0	0	0	0	1	1	0	0	0	0	0	0	15.24	1.22	12.49180328	0	2	0
788	78	0	3	1	75	1	0	0	0	1	0	0	0	0	0	0	0	0	3	0	0	0	0	0	0	0	0	0	1	0	0	0	0	0	0	0	0	0	0	0	0	0	1	7.18	2.3	3.12173913	1	1	0
789	55	1	3	1	90	1	0	0	0	1	0	0	1	0	0	0	0	0	1	0	1	0	0	0	0	0	1	0	0	0	0	0	0	1	1	1	0	1	0	1	0	0	1	7.88	1.22	6.459016393	1	6	0
790	67	0	2	1	70.3	0	1	0	1	0	0	0	0	0	0	0	0	0	2	0	0	0	0	0	0	1	0	0	0	0	0	0	0	0	0	0	1	0	0	0	0	0	0	5.79	2.84	2.038732394	1	1	0
791	71	1	3	1	107	1	1	1	0	1	1	0	0	1	0	0	0	0	1	0	0	0	0	0	0	0	0	0	0	0	0	0	1	0	0	1	1	0	0	1	0	0	1	4.02	1.47	2.734693878	2	4	0
792	53	0	3	1	104.3	2	0	0	0	1	0	1	0	1	0	0	0	0	1	0	0	1	0	0	0	0	0	0	0	0	0	0	0	0	0	0	0	0	0	0	0	0	0	4.67	2.16	2.162037037	0	0	0
793	72	1	3	1	83	0	1	1	0	1	0	0	0	1	0	0	0	0	1	0	0	0	0	0	0	0	0	0	0	0	0	0	0	0	0	1	0	0	1	0	0	0	1	4.47	1.63	2.74	2	3	0
794	60	1	3	1	73	0	0	0	0	0	1	0	0	1	0	0	0	0	1	0	0	0	0	0	1	0	0	0	0	0	0	0	0	0	0	0	0	0	0	0	0	0	0	2.35	1.19	1.97	0	0	0
795	58	0	2	1	96.7	1	0	0	0	0	1	0	0	0	0	0	0	0	1	0	0	1	0	0	0	0	0	0	0	0	0	0	0	0	0	0	1	0	0	0	0	0	0	5.69	1.03	5.52	0	1	0
796	70	0	3	1	73	0	0	0	0	1	1	0	0	0	0	0	0	0	1	0	0	1	0	1	0	0	0	0	1	0	0	0	0	0	0	0	1	0	0	0	0	0	1	3.05	1.34	2.28	1	2	0
797	30	1	1	1	84.2	0	0	0	0	0	1	0	0	0	0	0	0	0	1	0	0	0	0	0	0	0	0	0	0	0	0	0	0	0	0	0	0	0	0	0	0	0	0	4.95	2.53	1.96	0	0	0
798	50	0	3	4	121	1	0	1	0	1	1	0	0	1	0	0	0	0	1	0	1	0	0	0	0	0	0	0	0	0	1	0	0	1	1	1	0	0	0	0	0	1	0	3.76	2.33	1.61	3	4	1
799	53	0	2	2	54.4	0	0	0	0	0	1	0	0	0	0	0	0	0	2	0	0	0	0	0	0	0	0	0	0	0	0	0	0	0	0	0	1	0	0	0	0	0	0	4.91	2.38	2.06	0	1	0
800	32	0	3	4	124	2	0	0	0	1	0	0	0	1	0	0	0	0	1	0	0	0	0	0	0	0	0	0	0	0	0	0	0	0	0	1	0	0	0	0	0	0	0	4.15	2.32	1.79	1	1	0
801	58	1	3	4	123	1	0	0	0	1	0	0	0	1	0	0	0	0	1	0	1	0	0	0	0	0	0	0	1	0	0	0	0	1	0	1	0	0	0	0	0	0	1	6.58	1.91	3.45	3	3	0
802	62	0	3	1	135	2	0	0	0	1	0	1	0	0	0	0	0	0	1	0	1	0	0	0	0	0	0	0	0	0	0	0	0	0	1	1	0	0	0	0	0	0	1	4.66	1.85	2.52	0	3	0
803	62	1	2	3	94.35	1	0	0	0	1	0	0	0	1	0	0	0	0	1	0	0	0	0	0	0	0	0	0	0	0	0	0	0	0	0	1	0	0	0	0	0	0	0	4.72	1.48	3.19	0	1	0
804	78	1	3	3	79	0	0	0	0	1	1	0	0	0	0	0	0	0	3	0	0	0	0	0	0	0	0	0	0	0	0	0	0	0	0	1	0	0	0	0	0	0	0	5.36	2.78	1.93	0	1	0
805	42	0	3	5	49.5	0	1	0	0	1	1	0	0	0	0	0	0	1	5	0	0	0	0	0	1	1	0	0	0	0	0	0	0	0	0	0	0	1	0	0	0	0	0	12.5	1.76	7.1	2	1	0
806	48	0	3	4	117.48	2	0	0	0	0	0	0	0	0	0	0	0	0	1	0	0	1	0	0	0	0	1	0	0	0	0	0	0	0	0	0	1	0	0	0	1	0	0	7.25	1.88	3.86	1	2	0
807	68	1	2	1	95	0	1	0	0	0	1	0	0	0	0	0	0	0	1	0	0	0	0	0	0	0	0	0	0	0	0	0	0	0	0	0	0	0	0	0	0	0	1	5.61	2.76	2.03	1	1	0
808	66	1	3	2	73.48	0	1	0	0	1	1	0	0	1	0	0	0	0	2	0	0	0	0	0	0	0	0	0	0	1	0	0	0	0	0	1	0	0	1	0	0	0	1	5.01	1.39	3.604316547	1	3	1
809	66	0	2	1	67	0	0	0	0	1	0	1	0	0	0	0	0	0	2	0	0	0	0	0	0	0	0	0	0	0	0	0	0	0	0	0	1	0	0	0	0	0	0	3.12	1.32	2.363636364	0	1	0
810	77	1	2	1	80	0	1	0	0	1	0	0	1	0	0	0	0	0	2	0	0	0	0	0	0	0	0	0	0	0	0	0	0	0	0	1	0	0	0	0	0	0	1	3.97	1.54	2.577922078	1	2	0
811	34	1	1	1	83	0	0	0	0	0	0	0	0	0	0	0	0	0	1	0	0	0	0	0	0	0	0	0	0	0	0	0	0	0	0	0	0	0	0	0	0	0	0	3.12	2.07	1.507246377	0	0	0
812	57	1	1	1	79	0	0	0	0	0	0	0	0	0	0	0	0	0	2	0	0	0	0	0	0	0	0	0	0	0	0	0	0	0	0	0	1	0	0	0	0	0	0	2.07	1.1	1.881818182	0	1	0
813	73	0	3	1	48.53	0	0	0	0	0	0	0	0	0	0	0	0	0	3	0	0	0	0	0	0	0	0	0	0	0	0	0	1	0	0	0	0	0	0	0	0	0	1	5.4	1.67	3.233532934	0	1	0
814	45	0	3	1	147.2	2	0	0	0	1	1	0	0	0	0	0	0	0	1	0	0	0	0	0	0	0	0	0	0	0	0	0	0	0	0	1	0	0	0	0	0	0	0	5.25	1.68	3.125	0	1	0
815	74	1	3	1	82	0	0	0	1	0	0	0	0	0	0	0	0	0	1	0	0	0	0	0	0	0	0	0	1	0	0	0	0	0	0	0	0	0	1	0	0	0	0	7.78	1.83	4.25136612	1	1	0
816	42	0	2	1	74.5	0	0	0	0	0	0	0	0	0	0	0	0	0	1	0	0	0	0	0	0	0	0	0	0	0	0	0	0	0	0	0	0	0	0	0	0	0	0	3.24	1.6	2.025	0	0	0
817	68	1	3	1	76	0	1	1	1	1	1	0	0	0	0	0	0	0	3	0	1	0	0	0	0	0	0	0	0	0	0	0	0	0	1	1	0	0	1	1	0	0	1	4.04	1.36	2.970588235	2	5	0
818	52	0	3	1	96	2	0	0	0	1	1	0	0	0	0	0	0	0	1	0	0	0	0	0	0	0	0	0	0	0	0	0	0	0	0	1	0	0	0	0	0	0	0	4.25	2.22	1.914414414	0	1	0
819	58	1	2	1	104	1	0	0	1	0	0	0	0	1	0	0	0	0	1	0	0	0	0	0	0	0	0	0	0	0	0	0	0	0	0	0	1	0	0	0	0	0	0	2.92	1.48	1.972972973	0	1	0
820	39	0	2	2	64	0	0	0	0	0	1	0	0	0	0	0	0	0	1	0	0	0	0	0	1	0	0	0	0	0	0	0	0	0	0	0	0	0	0	0	0	0	0	2.01	1.93	1.041450777	0	0	0
821	38	1	3	4	135	1	0	0	0	1	1	0	0	0	0	0	0	0	1	0	0	0	0	0	0	0	0	0	0	0	0	0	0	0	0	0	0	0	0	0	0	0	0	4.04	2.41	1.676348548	1	0	0
822	49	0	3	3	68.04	0	0	0	0	1	1	0	0	0	0	0	0	0	1	0	0	1	0	0	0	0	0	0	0	0	0	0	0	0	0	1	0	0	0	0	0	0	0	7.75	2.18	3.555045872	1	1	0
823	69	1	2	6	82.5	0	0	0	0	1	1	0	0	0	0	0	0	0	2	0	0	0	0	0	0	0	0	0	0	0	0	0	0	0	0	1	0	0	0	0	0	0	1	3.84	1.25	3.072	0	2	0
824	54	1	3	2	68	0	0	0	0	1	0	0	0	0	0	0	0	0	1	0	0	0	0	0	0	0	0	0	0	0	0	0	1	0	0	0	1	0	0	0	0	0	0	4.19	1.39	3.014388489	0	1	0
825	29	0	3	2	53.8	0	0	0	0	0	0	0	0	0	0	0	0	0	1	0	0	0	0	1	0	1	0	0	1	0	0	0	0	0	0	0	0	0	0	0	0	0	0	2.47	2.24	1.102678571	1	0	0
826	63	1	2	5	70	0	0	0	0	0	1	0	0	0	0	1	0	0	2	0	0	1	0	0	0	1	0	0	0	0	0	0	0	0	0	0	0	0	0	0	0	0	0	3.78	1.96	1.928571429	1	0	1
827	72	1	3	6	90	1	0	0	0	0	0	0	1	1	0	0	0	0	2	0	0	1	0	0	0	0	0	0	0	0	0	0	0	0	0	0	1	0	0	0	0	0	0	3.5	1.18	2.966101695	0	1	0
828	56	0	3	4	134.7	2	0	0	0	1	1	1	0	1	0	0	0	0	1	0	1	0	0	0	0	0	0	0	0	0	0	0	0	1	1	1	0	0	0	0	0	0	0	7.26	2.12	3.424528302	1	3	0
829	73	1	2	1	102.5	1	0	0	0	0	1	0	0	0	0	0	0	0	1	0	0	0	0	0	0	0	0	0	0	0	0	0	0	0	0	0	0	0	0	0	0	0	0	8.51	1.8	4.727777778	0	0	0
830	24	0	3	2	57	0	0	0	0	0	1	0	0	0	0	0	0	0	1	0	0	0	0	0	0	0	0	0	0	0	0	0	0	0	0	0	0	0	0	0	0	0	0	1.43	1.49	0.959731544	0	0	0
831	33	0	2	3	61.23	0	0	0	0	0	0	0	0	0	0	0	0	0	1	0	0	0	0	0	0	0	0	0	0	1	0	0	0	0	0	0	0	0	0	0	0	0	0	2.78	1.52	1.828947368	0	0	1
832	37	0	3	2	117	2	0	0	0	0	0	0	0	1	0	0	0	0	1	0	1	0	0	0	0	0	0	0	0	1	0	0	0	0	1	0	0	0	0	0	0	0	0	7.16	3.75	1.909333333	0	1	1
833	70	1	3	1	83.5	0	1	1	0	1	0	1	1	0	0	0	0	0	2	0	1	0	0	0	0	0	0	0	0	0	0	0	0	0	1	1	1	0	1	0	0	0	1	4.61	0.98	4.704081633	3	5	0
834	45	0	3	2	64	0	0	0	0	0	0	0	0	0	0	0	0	0	1	0	0	0	0	0	0	0	0	0	0	1	0	0	0	0	0	0	1	0	0	0	0	0	0	2.84	1.75	1.622857143	0	1	1
835	55	0	2	2	58.97	0	0	0	0	0	0	0	0	0	0	0	0	0	2	0	0	0	0	0	0	0	0	0	0	0	0	0	0	0	0	0	0	0	0	0	0	0	0	3.53	1.33	2.654135338	0	0	0
836	58	1	3	3	75	0	0	0	0	0	0	0	0	0	0	0	0	0	1	0	1	0	0	0	0	0	0	0	0	0	0	0	0	0	1	0	0	0	0	0	0	0	0	2.16	2.03	1.064039409	0	1	0
837	81	1	3	6	115	2	0	0	0	1	0	0	0	0	0	0	0	0	3	0	1	0	0	0	0	0	0	0	0	0	0	0	0	0	1	1	1	0	1	0	0	0	0	4.14	1.44	2.875	0	4	0
838	68	1	3	2	81	0	0	0	0	0	0	0	0	0	0	0	0	0	1	0	0	0	0	0	0	0	0	0	0	1	0	0	0	0	0	0	0	1	0	0	0	0	0	4.97	1.14	4.359649123	0	1	1
839	70	1	3	2	70	0	0	0	0	1	1	0	0	0	0	0	0	0	2	0	0	0	0	0	0	0	0	0	1	0	0	0	0	0	0	0	0	0	1	0	0	0	1	5.75	2.05	2.804878049	1	2	0
840	48	0	3	4	186	2	0	0	0	1	0	0	0	1	0	0	0	0	1	0	1	0	0	0	0	1	0	0	0	0	0	0	0	0	1	0	1	0	0	0	0	0	0	9.15	2.84	3.221830986	1	2	0
841	38	1	2	2	81.65	1	0	0	0	0	0	0		0	0	0	0	0	1	0	0	0	0	0	0	0	0	0	0	1	0	0	0	0	0	0	0	0	0	0	0	0	1	5.12	2.26	2.265486726	0	1	1
842	39	1	3	5	78	0	0	1	0	0	1	0	0	0	0	0	0	0	2	0	0	0	0	0	0	0	0	1	0	0	0	0	0	0	0	0	0	1	0	0	1	0	0	1.87	1.74	1.074712644	1	2	0
843	76	1	3	5	61	0	1	1	0	1	0	0	0	0	0	0	0	0	2	0	1	0	0	0	0	0	0	0	0	0	0	0	0	0	1	1	0	0	1	0	0	0	1	2.65	2.23	1.188340807	2	4	0
844	52	1	3	1	127.5	2	0	0	0	0	1	0	0	1	0	0	0	0	1	0	0	0	0	1	0	0	0	0	0	0	0	0	0	0	0	0	1	0	0	0	0	0	0	2	2.3	0.869565217	0	1	0
845	66	0	3	2	68	0	0	0	0	0	0	0	0	0	0	0	0	0	2	0	0	0	0	0	0	0	0	0	0	0	0	0	1	0	0	0	0	0	0	0	0	0	0	3.94	1.46	2.698630137	0	0	0
846	49	1	3	3	99	2	0	0	0	1	1	1	0	0	0	0	0	0	1	0	1	0	0	0	1	0	0	0	0	0	0	0	0	0	1	0	1	0	0	0	0	0	0	5.95	1.89	3.148148148	0	2	0
847	30	1	2	1	82	0	0	0	0	0	1	0	0	0	0	0	0	0	1	0	0	0	0	0	0	0	0	0	0	0	0	0	0	0	0	0	0	0	0	0	0	0	0	3.91	2.36	1.656779661	0	0	0
848	63	1	3	3	108	1	0	0	0	0	1	0	0	1	0	0	0	0	1	0	0	1	0	0	0	0	0	0	0	0	0	0	0	0	0	0	1	0	0	0	0	0	0	2.64	1.13	2.336283186	0	1	0
849	71	1	3	3	89	0	0	0	0	1	0	0	0	1	0	0	0	0	2	0	0	1	0	0	0	0	0	0	0	0	0	0	0	0	0	1	0	0	1	0	0	0	1	5.24	1.06	4.943396226	0	3	0
850	70	0	2	3	51	0	0	0	0	0	0	0	0	0	0	0	0	0	2	0	0	0	0	0	0	0	0	0	0	0	0	0	0	0	0	0	1	0	0	0	0	0	1	3.79	2.34	1.61965812	0	2	0
851	63	1	2	2	87	0	0	0	0	0	0	0	0	0	0	0	0	0	1	0	0	0	0	0	0	0	0	0	0	1	0	0	0	0	0	0	0	0	0	0	0	0	0	4.51	2.29	1.969432314	0	0	1
852	67	0	2	2	68	0	0	0	0	0	0	0	0	0	0	0	0	0	2	0	0	1	0	0	0	0	0	0	0	0	0	0	0	0	0	0	1	0	0	0	0	0	0	3.55	2.38	1.491596639	0	1	0
853	39	1	2	2	102	1	0	0	0	0	0	0	0	0	0	0	0	0	1	0	0	0	0	0	0	0	0	0	0	0	0	0	0	0	0	0	0	0	0	0	0	0	0	4.56	1.92	2.375	0	0	0
854	51	1	3	1	114	1	0	0	0	0	1	0	0	1	0	0	0	0	1	0	1	0	0	0	0	0	0	0	0	0	0	0	0	0	1	1	0	0	0	0	0	0	0	3.01	2.58	1.166666667	0	2	0
855	50	1	1	1	77	0	0	0	0	0	1	0	0	0	0	0	0	*	*	0	0	0	0	0	0	0	0	0	0	0	0	0	0	0	0	0	0	0	0	0	0	0	0	4.44	1.63	2.72392638	0	0	0
856	58	0	3	7	54	0	1	0	0	0	0	0	0	0	0	1	0	0	2	0	0	0	1	0	0	0	0	0	0	0	0	0	0	0	0	0	0	0	0	0	0	0	0	0.93	0.48	1.9375	1	0	2
857	76	1	2	3	104.75	1	0	0	0	1	1	0	0	0	0	0	0	0	1	0	0	0	0	1	0	0	0	0	0	0	0	0	0	0	0	1	0	0	0	0	0	0	0	2.35	2.01	1.169154229	0	1	0
858	33	1	3	2	63	0	0	0	0	0	1	0	0	0	0	0	0	0	1	0	0	0	0	0	0	0	0	0	0	1	0	0	0	0	0	0	0	0	0	0	0	0	0	1.95	0.72	2.708333333	0	0	1
859	64	1	1	3	112	0	0	0	0	0	0	0	0	0	0	0	0	0	1	0	0	0	0	0	0	0	0	0	0	0	0	0	0	0	0	0	0	0	0	0	0	0	0	2.51	1.25	2.008	0	0	0
860	26	0	3	5	39.5	0	0	0	0	1	0	0	0	0	0	0	0	1	5	0	0	0	0	0	0	1	0	0	0	0	0	0	1	0	0	0	0	0	0	0	0	0	0	4.5	1.76	2.556818182	1	0	0
861	38	0	3	5	60	0	0	0	0	1	1	0	0	0	0	0	0	1	5	0	0	1	0	0	0	0	0	0	0	0	0	0	0	0	0	1	0	0	0	0	0	0	0	6.14	1.59	3.86163522	1	1	0
862	55	1	2	2	72	0	0	0	0	0	0	0	0	1	0	0	0	0	2	0	0	0	0	0	0	0	0	0	0	0	0	0	0	0	0	0	0	0	0	0	0	0	0	2.26	0.95	2.378947368	0	0	0
863	66	0	2	5	57	0	0	0	0	0	0	0	0	0	0	1	0	0	2	0	0	0	0	0	0	0	0	0	0	0	0	0	0	0	0	0	0	0	0	0	0	0	0	4.2	1.8	2.333333333	1	0	1
864	65	0	2	1	86	1	0	0	0	1	1	0	0	0	0	0	0	0	2	0	0	0	0	0	0	0	1	0	0	0	0	0	0	0	0	0	0	0	0	0	1	0	0	2.71	2.25	1.204444444	0	1	0
865	45	0	2	1	90	1	0	0	1	0	0	1	0	0	0	0	0	0	1	0	0	0	0	0	0	0	0	0	0	0	0	0	1	0	0	0	0	0	0	0	0	0	0	8.58	2.34	3.666666667	0	0	0
866	59	1	2	1	78	0	0	0	0	1	1	0	0	1	0	0	0	0	1	0	1	0	0	0	0	0	0	0	0	0	0	0	0	0	1	1	1	0	0	0	0	0	1	3.18	2.27	1.400881057	0	4	0
867	71	0	3	7	87.5	0	1	0	0	1	0	0	0	0	0	0	0	0	2	0	0	0	0	0	0	0	0	0	0	0	1	0	0	0	0	1	0	0	0	0	0	0	1	3.88	1.74	2.229885057	1	2	1
868	65	1	2	1	97.5	1	0	0	0	1	0	0	0	0	0	0	0	0	1	0	0	0	0	0	0	0	0	0	0	0	0	0	0	0	0	0	0	0	0	0	0	0	0	3.25	1.5	2.166666667	0	0	0
869	56	1	3	2	92	0	0	0	0	0	1	0	0	0	0	0	0	0	1	0	0	0	0	0	0	0	0	0	0	0	0	0	1	0	0	0	1	0	0	0	0	0	0	7.51	1.46	5.143835616	0	1	0
870	53	1	3	2	93	0	0	0	0	0	0	0	0	0	0	0	0	0	1	0	0	0	0	0	0	0	0	0	0	0	0	0	1	0	0	0	0	0	0	0	0	0	0	2.95	1.67	1.766467066	0	0	0
871	26	1	2	2	88	1	0	0	0	0	0	0	0	0	0	0	0	0	1	0	0	0	0	0	0	0	0	0	0	1	0	0	0	0	0	0	0	0	0	0	0	0	0	4.61	2.08	2.216346154	0	0	1
872	76	0	2	6	60	0	0	0	0	0	1	0	0	0	0	0	0	0	2	0	0	0	0	0	0	0	0	0	0	0	0	0	0	0	0	0	0	0	0	0	0	0	0	2.31	2.05	1.126829268	0	0	0
873	74	0	3	1	77	0	1	0	0	1	1	0	0	0	0	0	0	0	3	0	0	0	0	0	0	0	0	0	0	0	0	0	0	0	0	1	0	0	1	0	0	0	1	7.09	2.04	3.475490196	1	3	0
874	61	0	3	1	74	1	1	1	1	1	0	1	0	0	1	0	0	0	2	0	0	0	0	1	0	0	0	0	0	0	0	0	0	0	0	1	0	0	0	0	0	0	1	2.87	3.2	0.896875	2	2	1
875	70	0	3	1	90	1	0	0	0	0	1	0	0	0	0	0	0	0	1	0	1	0	0	0	0	0	1	0	0	0	0	0	0	0	0	0	0	0	0	0	1	0	0	5.54	2.32	2.387931034	0	1	0
876	60	0	3	1	102	2	0	0	0	1	1	0	0	0	0	0	0	0	1	0	1	0	0	0	0	0	0	0	0	0	0	0	0	0	0	1	0	0	0	0	0	0	1	3.94	1.77	2.225988701	0	2	0
877	77	1	3	1	86	0	0	1	1	1	1	0	1	0	0	0	0	0	1	0	0	0	0	0	0	0	0	0	0	0	0	0	0	0	0	1	0	0	1	0	0	0	1	4.64	1.12	4.142857143	1	3	0
878	51	0	2	1	89	1	0	0	0	1	1	1	0	0	0	0	0	0	1	0	0	0	0	0	0	0	0	0	0	0	0	0	0	0	0	1	0	0	0	0	0	0	0	3.82	1.34	2.850746269	0	1	0
879	72	0	2	1	82	1	1	0	0	1	0	0	0	0	0	0	0	0	2	0	0	0	0	0	0	1	0	0	0	0	0	0	0	0	0	1	0	0	0	0	0	0	1	1.72	1.63	1.055214724	1	2	0
880	63	0	2	1	106	1	0	0	0	0	0	0	0	0	0	0	0	0	1	0	0	0	0	0	0	0	0	0	0	0	0	0	0	0	0	0	0	0	0	0	0	0	0	4.83	2.55	1.894117647	0	0	0
881	58	1	2	1	92	0	0	0	0	1	0	0	0	1	0	0	0	0	1	0	0	0	0	0	0	0	0	0	0	0	0	0	0	0	0	0	1	0	0	0	0	0	0	2.17	0.82	2.646341463	0	1	0
882	29	1	2	1	101	1	0	0	0	0	1	0	0	0	0	0	0	0	1	0	0	0	0	1	0	0	0	0	0	0	0	0	0	0	0	0	0	0	0	0	0	0	0	5.75	2.94	1.955782313	0	0	0
883	33	0	3	4	139	2	0	0	0	0	0	0	0	0	0	0	0	0	1	0	0	0	0	0	0	1	0	0	0	0	0	0	0	0	0	0	1	0	0	0	0	0	0	3.04	2.1	1.447619048	1	1	0
884	55	0	3	4	145.15	2	0	0	0	1	0	0	0	0	0	0	0	0	1	0	1	0	0	0	0	0	0	0	0	0	0	0	0	1	1	1	0	0	0	0	0	0	0	4.9	1.98	2.474747475	2	3	0
885	39	0	2	2	58	0	0	0	0	0	0	0	0	0	0	0	0	0	1	0	0	0	0	0	0	0	0	0	0	0	0	0	0	0	0	0	0	0	0	0	0	0	0	2.29	1.53	1.496732026	0	0	0
886	33	1	2	1	82	0	0	0	0	0	1	0	0	0	0	0	0	0	1	0	0	0	0	0	0	1	0	0	0	0	0	0	0	0	0	0	0	0	0	0	0	0	0	4.63	2.37	1.953586498	0	0	0
887	56	1	3	4	154.68	2	0	0	0	1	1	0	0	1	0	0	0	0	1	0	0	0	0	0	0	0	0	0	0	0	0	0	0	0	0	0	1	0	0	0	0	0	0	8.75	1.87	4.679144385	1	1	0
888	45	1	3	2	96	2	0	1	1	1	1	0	0	0	0	0	0	0	1	0	0	0	0	0	0	0	0	0	0	0	0	0	0	0	0	0	0	0	1	0	0	0	0	4.05	1.94	2.087628866	1	1	0
889	87	1	3	1	67	0	1	0	0	1	1	0	0	0	0	0	0	0	3	0	0	0	0	0	0	0	0	0	0	0	0	0	0	0	0	0	0	0	1	0	0	0	1	7.17	1.75	4.097142857	1	2	0
890	54	1	2	1	97	1	0	0	0	1	0	0	0	0	0	0	0	0	1	0	0	0	0	0	0	0	0	0	0	0	0	0	0	0	0	1	0	0	0	0	0	0	0	4.58	1.48	3.094594595	0	1	0
891	69	0	2	1	81	1	0	0	1	0	1	0	0	0	0	0	0	0	2	0	0	1	0	0	0	0	0	0	0	0	0	0	0	0	0	0	0	0	0	0	0	0	0	3.88	1.3	2.984615385	0	0	0
892	50	1	2	1	113	1	0	0	0	0	1	0	0	1	0	0	0	0	1	0	0	0	0	0	0	0	0	0	0	0	0	0	0	0	0	1	0	0	0	0	0	0	0	5.1	2.7	1.888888889	0	1	0
893	70	1	3	1	84	0	0	0	0	0	1	0	0	0	0	0	0	0	1	0	0	0	0	0	0	0	0	0	0	0	0	0	1	0	0	0	0	0	0	0	0	0	0	5.17	1.36	3.801470588	0	0	0
894	77	0	2	1	49	0	0	0	0	1	0	0	0	0	0	0	0	0	3	0	0	0	0	0	0	0	0	0	0	0	0	0	0	0	0	1	0	0	0	0	0	0	1	2.92	2.36	1.237288136	0	2	0
895	83	0	2	1	66	0	1	0	0	1	0	0	0	0	0	0	0	0	3	0	1	1	0	0	0	0	0	0	0	0	0	0	0	0	1	1	0	0	1	0	0	0	1	4.24	2.93	1.447098976	1	4	0
896	25	0	3	1	75	0	0	0	0	1	0	0	0	0	0	0	0	0	1	0	0	0	0	0	0	0	0	1	0	0	0	0	0	0	0	1	0	1	0	1	0	0	1	3.8	0.7	5.428571429	0	4	0
897	72	0	2	1	63.5	0	0	0	0	0	1	0	0	0	0	0	0	0	3	0	0	0	0	0	0	0	0	0	0	0	0	0	0	0	0	1	0	0	0	0	0	0	1	2.42	1.1	2.2	0	2	0
898	66	0	3	1	69	0	0	0	0	0	0	0	0	0	0	0	0	0	2	0	0	1	0	0	0	0	1	0	0	0	0	0	0	0	0	1	0	0	0	0	1	0	0	6.44	0.83	7.759036145	0	2	0
899	62	0	3	1	120	2	0	0	0	1	1	0	0	0	0	0	0	0	1	0	0	0	0	1	0	0	0	0	0	0	0	0	0	0	0	1	0	0	1	0	0	0	0	3.44	2.24	1.535714286	0	2	0
900	74	0	2	1	72	0	0	0	0	1	0	0	0	0	0	0	0	0	3	0	0	0	0	0	0	1	0	0	0	0	0	0	0	0	0	1	1	0	1	0	0	0	0	4.66	2.27	2.052863436	0	3	0
901	45	0	3	4	98.5	1	0	0	1	0	0	0	0	0	0	0	0	0	1	0	0	0	0	0	0	0	0	0	0	0	0	0	0	0	0	0	0	0	1	0	0	0	0	5.66	2.13	2.657276995	0	1	0
902	75	0	2	1	84	0	0	0	0	0	0	0	0	0	0	0	0	0	2	0	1	1	0	0	0	0	0	0	0	0	0	0	0	0	1	0	1	0	0	0	0	0	0	5.63	1.96	2.87244898	0	2	0
903	56	0	2	3	73	0	0	0	0	1	1	0	0	0	0	0	0	0	2	0	0	0	0	0	0	0	0	0	0	0	0	0	0	0	0	0	0	0	0	0	0	0	0	3.67	4.09	0.897310513	0	0	0
904	45	1	3	2	112.5	1	0	0	0	1	1	1	0	0	0	0	0	0	1	0	0	0	0	0	0	0	0	0	0	1	0	0	0	0	0	1	0	0	0	0	0	0	0	4.46	2.96	1.506756757	0	1	1
905	57	0	3	5	79	1	0	0	0	1	1	0	0	0	0	0	0	0	1	0	1	0	0	0	0	0	0	0	0	0	0	0	0	0	1	0	1	0	0	0	0	0	0	4.05	4.11	0.98540146	0	2	0
906	54	0	2	2	70.31	0	0	0	0	0	0	0	0	0	0	0	0	0	2	0	0	0	0	0	0	0	0	0	0	1	0	0	0	0	0	0	0	0	0	0	0	0	0	1.37	1.51	0.907284768	0	0	1
907	41	0	3	2	50.5	0	0	0	0	0	0	1	0	0	0	0	0	0	2	0	0	0	0	0	0	0	0	0	0	0	0	0	1	0	0	0	0	0	0	0	0	0	0	1.79	1.72	1.040697674	0	0	0
908	50	0	2	2	61	0	0	0	0	0	0	0	0	0	0	0	0	0	2	0	0	0	0	0	0	0	0	0	0	1	0	0	0	0	0	0	0	0	0	0	0	0	0	2.45	0.66	3.712121212	0	0	1
909	64	0	3	2	65.77	0	0	0	0	1	0	0	0	0	0	0	0	0	2	0	0	1	0	0	0	0	0	0	0	1	0	0	0	0	0	1	0	0	0	0	0	0	1	3.9	1.42	2.746478873	0	2	1
910	75	1	3	5	71	0	0	1	0	1	1	0	0	0	0	0	0	1	5	0	1	0	0	0	0	0		0	0	0	0	0	0	1	1	1	0	0	1	0	0	0	1	6.95	0.95	7.315789474	3	5	0
911	32	1	4	5	79.5	0	0	0	0	1	1	0	0	0	0	0	0	1	5	0	1	0	0	0	0	0	0	0	0	0	0	0	0	1	0	1	0	0	1	1	0	0	0	5.18	1.59	3.257861635	2	4	0
912	72	1	2	2	71	0	0	0	0	1	1	0	0	0	0	0	0	0	2	0	0	0	0	0	0	0	0	0	0	0	0	0	0	0	0	1	0	0	0	0	0	0	0	4.65	1.53	3.039215686	0	1	0
913	89	1	3	6	59.87	0	0	0	0	1	1	0	0	0	0	0	0	0	3	1	0	0	0	0	0	0	0	0	1	0	0	0	0	0	0	1	0	0	0	0	0	0	1	3.82	1.39	2.748201439	0	2	1
914	62	1	2	2	48	0	1	0	0	0	0	0	0	0	0	0	0	0	2	0	1	0	0	0	0	0	0	0	0	0	0	0	0	1	1	0	0	0	0	0	0	0	0	1.72	1.34	1.28358209	2	2	0
915	55	0	2	1	90.72	1	0	0	0	0	0	0	0	0	0	0	0	0	1	0	0	1	0	0	0	0	0	0	0	0	0	0	0	0	0	0	0	0	0	0	0	0	0	3.26	3.08	1.058441558	0	0	0
916	50	1	2	2	58.5	0	0	0	0	1	1	0	0	0	0	0	0	0	1	0	0	0	0	0	0	0	0	0	1	0	0	0	0	0	0	1	0	0	1	0	0	0	1	5.38	3.24	1.660493827	1	3	0
917	49	1	2	1	73	0	0	0	0	0	1	0	0	1	0	0	0	*	*	0	0	0	0	0	0	0	0	0	0	0	0	0	0	0	0	0	0	0	0	0	0	0	0	4.29	2.26	1.898230088	0	0	0
918	41	1	2	1	99.8	1	0	0	0	0	1	1	0	0	0	0	0	0	1	0	0	0	0	0	0	0	0	0	0	0	0	0	0	0	0	0	1	0	0	0	0	0	0	3.04	2.42	1.256198347	0	1	0
919	86	1	2	6	81	0	0	1	0	0	1	0	0	0	0	0	0	0	2	0	0	0	0	0	0	0	0	0	0	0	0	0	0	0	0	0	0	0	0	0	0	0	0	6.98	2.23	3.130044843	1	0	0
920	46	1	2	3	73	0	0	0	0	0	1	0	0	0	0	0	0	0	1	0	0	0	0	0	0	0	0	0	0	0	0	0	0	0	0	0	1	0	0	0	0	0	0	2.86	3.05	0.937704918	0	1	0
921	40	1	1	3	85	0	0	0	0	0	1	0	0	0	0	0	0	0	1	0	0	0	0	0	0	0	0	0	0	0	0	0	0	0	0	0	0	0	0	0	0	0	0	4.15	1.82	2.28021978	0	0	0
922	19	0	3	2	91	1	0	0	0	0	0	0	0	0	0	0	0	0	1	0	0	0	0	0	0	0	0	0	1	1	0	0	1	0	1	0	0	1	0	0	0	0	0	8.75	4.45	1.966292135	1	2	1
923	19	0	2	3	59.4	0	0	0	0	0	1	0	0	0	0	0	0	0	1	0	0	0	0	0	0	0	0	0	0	0	0	0	0	0	0	0	1	0	0	0	0	0	0	3.87	2.09	1.851674641	0	1	0
924	62	0	3	3	124	1	0	0	0	1	1	0	1	0	0	0	0	0	1	0	1	0	0	0	0	0	0	0	0	0	0	0	0	1	0	0	1	0	0	0	0	0	0	4.31	1.3	3.315384615	1	2	0
925	52	0	3	2	66	0	0	0	0	0	1	0	0	0	0	0	0	0	1	0	0	0	0	0	0	0	0	0	0	0	0	0	1	0	0	0	0	0	0	0	0	0	0	3.64	2.15	1.693023256	0	0	0
926	35	1	3	2	67	0	0	0	0	0	0	0	0	0	0	0	0	0	1	0	0	0	0	0	0	0	0	0	0	1	0	0	0	0	0	0	1	0	0	0	0	0	0	1.31	1.39	0.942446043	0	1	1
927	35	0	2	2	62	0	0	0	0	0	1	0	0	0	0	0	0	0	1	0	0	0	0	0	0	0	0	0	0	0	0	0	1	0	0	0	0	0	0	0	0	0	0	5.87	1.84	3.190217391	0	0	0
928	27	0	2	7	71	0	0	0	0	0	0	0	0	0	0	0	0	0	1	0	0	0	0	0	0	0	0	0	0	0	0	0	0	0	0	0	1	0	0	0	0	0	0	3.68	2.24	1.642857143	0	1	0
929	35	0	2	2	71.8	0	0	0	0	0	0	0	0	0	0	0	0	0	1	0	0	0	0	0	0	0	0	0	0	1	0	0	0	0	0	0	1	0	0	0	0	0	0	5.43	2.19	2.479452055	0	1	1
930	79	0	3	5	71.3	0	0	1	1	0	0	0	0	0	1	1	0	0	3	0	0	0	0	0	0	0	0	0	1	0	0	0	0	0	0	1	0	0	1	0	0	0	0	5.82	0.72	8.083333333	2	2	2
931	60	1	3	1	90	0	0	0	0	1	1	0	0	0	0	0	0	0	1	0	1	0	0	0	0	0	0	0	0	0	0	0	0	1	1	1	0	0	1	0	0	0	0	5.89	2.1	2.804761905	1	4	0
932	81	1	3	3	71	0	1	0	0	1	1	0	0	0	0	0	0	0	N/A	0	1	0	0	0	0	0	0	0	0	0	0	0	0	1	1	1	0	0	0	0	0	0	1	4.1	1.81	2.26519337	1	4	0
933	31	1	1	7	82	0	0	0	0	0	1	0	0	0	0	0	0	0	1	0	0	0	0	0	0	0	0	0	0	0	0	0	0	0	0	0	0	0	0	0	0	0	0	1.89	2.57	0.73540856	0	0	0
934	52	0	2	1	82	1	0	0	0	0	1	0	0	0	0	0	0	0	1	0	0	0	0	0	0	0	0	0	0	0	0	0	0	0	0	0	1	0	0	0	0	0	0	4.74	1.71	2.771929825	0	1	0
935	65	1	2	2	115	1	0	0	0	0	0	0	0	0	0	0	0	0	1	0	0	0	0	0	0	0	0	0	0	0	0	0	1	0	0	0	0	0	0	0	0	0	0	2.38	2.32	1.025862069	0	0	0
936	23	0	3	2	80.5	0	0	1	0	0	0	0	0	0	0	0	0	0	1	0	0	0	0	0	0	0	0	0	0	0	0	0	1	0	0	0	1	0	0	0	0	0	0	1.47	2.49	0.590361446	1	1	0
937	48	0	2	1	64.6	0	0	0	0	0	0	0	0	0	0	0	0	0	2	0	0	0	0	0	0	0	0	0	0	0	0	0	0	0	0	0	1	0	0	0	0	0	0	3.67	1.51	2.430463576	0	1	0
938	59	1	2	1	86	0	0	0	0	0	1	0	0	0	0	0	0	0	1	0	0	0	0	0	0	0	0	0	0	0	0	0	0	0	0	0	0	0	0	0	0	0	0	2.33	1.76	1.323863636	0	0	0
939	52	0	2	2	65.77	0	0	0	0	0	0	0	0	0	0	0	0	0	1	0	0	0	0	0	0	0	0	0	0	0	0	0	1	0	0	0	1	0	0	0	0	0	0	3.67	1.94	1.891752577	0	1	0
940	76	0	4	6	57	0	0	0	0	1	1	0	1	0	0	0	0	0	3	1	0	1	0	0	0	0	0	0	0	0	0	0	0	0	0	1	0	0	0	0	0	0	0	3.79	2.75	1.378181818	0	1	1
941	53	1	2	3	48.5	0	0	0	0	1	1	0	0	0	0	0	0	0	2	0	0	0	0	0	0	0	0	0	0	0	0	0	0	0	0	0	1	0	0	0	0	0	0	8.04	1.83	4.393442623	0	1	0
942	62	0	3	1	63	0	1	0	0	1	0	0	0	0	0	0	0	0	2	0	0	0	0	0	0	0	0	0	0	0	0	0	0	0	0	1	0	0	0	1	0	0	1	3.6	1.4	2.571428571	1	3	0
943	70	0	2	7	78.3	1	0	0	0	0	0	0	0	0	0	0	0	0	1	0	0	1	0	0	0	0	0	0	0	0	1	0	0	0	0	0	0	0	0	0	0	0	0	5.19	2.15	2.413953488	0	0	1
944	68	1	3	7	56.7	0	0	0	0	1	0	0	0	0	1	0	0	0	3	0	0	0	1	0	0	1	0	0	0	0	0	0	0	0	0	0	0	1	0	0	0	1	0	7.01	0.33	21.24242424	0	2	2
945	73	0	2	3	86	1	0	0	0	1	0	0	0	0	0	0	0	0	2	0	0	0	0	0	0	0	0	0	0	0	0	0	0	0	0	1	0	0	0	0	0	0	1	4.13	1.51	2.735099338	0	2	0
946	42	0	2	7	53.2	0	0	0	0	0	1	0	0	0	0	0	0	0	2	0	0	0	0	0	0	0	0	0	0	0	0	0	0	0	0	0	0	0	0	0	0	0	0	3.93	3.06	1.284313725	0	0	0
947	65	1	2	1	81.5	1	1	0	0	0	0	0	0	0	0	0	0	0	2	0	0	0	0	0	0	0	0	0	0	0	0	0	0	0	0	0	0	0	0	0	0	0	0	4.14	2.17	1.907834101	1	0	0
948	56	1	2	1	96	1	0	0	0	0	0	0	0	0	0	0	0	0	1	0	0	0	0	0	0	0	0	0	0	0	0	0	0	0	0	0	0	0	0	0	0	0	1	3.74	1.39	2.690647482	0	1	0
949	77	1	3	1	74.84	0	1	0	0	1	0	0	0	0	0	0	0	0	2	0	0	0	0	0	0	0	0	0	0	0	0	0	0	0	0	0	0	0	1	0	0	0	1	11.02	1.06	10.39622642	1	2	0
950	65	0	3	1	109.77	2	0	0	0	1	0	1	0	1	0	0	0	0	1	0	0	0	0	0	0	0	0	0	0	0	0	0	0	0	0	1	1	0	0	0	0	0	1	7.55	1.37	5.510948905	0	3	0
951	75	1	3	1	72	0	1	1	1	0	1	0	0	1	0	0	0	0	3	0	0	0	0	0	0	0	0	0	0	0	0	0	0	0	0	0	1	0	0	0	0	0	0	3.82	2.33	1.639484979	2	1	0
952	59	1	3	1	184	2	0	0	0	1	1	0	0	1	0	0	0	0	1	0	0	0	0	0	0	0	0	0	0	0	0	0	0	0	0	1	1	0	0	0	0	0	0	4.66	2.2	2.118181818	0	2	0
953	63	0	2	1	108	1	0	0	1	0	1	0	0	1	0	0	0	0	1	0	1	1	0	0	0	0	0	0	0	0	0	0	0	0	0	0	1	0	0	0	0	0	0	3.08	1.46	2.109589041	0	1	0
954	63	0	3	1	95.25	1	1	0	0	0	1	0	0	0	0	0	0	0	1	0	0	1	0	1	0	0	0	0	1	0	0	0	0	0	0	0	1	0	0	0	0	0	0	3.47	2.41	1.439834025	2	1	0
955	57	0	2	1	74	1	0	0	0	1	0	0	0	0	0	0	0	0	1	0	0	1	0	0	0	0	0	0	0	0	0	0	0	0	0	1	0	0	0	0	0	0	0	1.53	2.61	0.586206897	0	1	0
956	85	0	2	1	68	0	0	0	1	1	0	0	0	0	0	0	0	0	3	0	0	1	0	0	0	0	0	0	0	0	0	0	0	0	0	0	0	0	0	1	0	0	1	3.63	0.93	3.903225806	0	2	0
957	58	0	2	1	80.4	1	0	0	1	1	0	0	0	0	0	0	0	0	1	0	0	0	0	1	0	0	1	0	0	0	0	0	0	0	0	0	0	0	1	0	0	0	1	4.76	1.9	2.505263158	0	2	0
958	65	0	2	1	61	0	0	0	0	0	0	0	0	0	0	0	0	0	2	0	0	0	0	0	0	0	0	0	0	0	0	0	0	0	0	0	1	0	0	0	0	0	0	2.54	1.14	2.228070175	0	1	0
959	21	1	2	3	101.5	1	0	0	0	0	0	0	0	0	0	0	0	0	1	0	0	0	0	0	0	0	0	0	0	0	0	0	0	0	0	0	0	0	0	0	0	0	0	2.89	1.92	1.505208333	0	0	0
960	51	0	3	4	172	2	1	0	1	0	1	0	1	0	0	0	0	0	1	0	0	0	0	0	0	0	0	0	0	0	0	0	0	0	0	0	0	0	1	0	0	0	1	5.32	1.3	4.092307692	2	2	0
961	63	0	2	1	44	0	0	0	0	1	1	0	1	0	0	0	0	0	3	0	0	0	0	0	0	0	0	0	0	0	0	0	0	0	0	0	1	0	0	0	0	0	0	2.81	4.73	0.594080338	0	1	0
962	52	0	3	2	72	0	0	0	0	1	0	0	0	0	0	0	0	0	2	0	0	0	0	0	0	0	0	0	0	0	0	0	1	0	0	1	0	0	0	0	0	0	1	5.28	2.36	2.237288136	0	2	0
963	44	1	3	2	66.5	0	0	0	0	0	0	0	0	0	0	0	0	0	1	0	0	0	0	0	0	0	0	0	0	0	0	0	1	0	0	0	0	0	0	0	0	0	0	5.26	2.27	2.317180617	0	0	0
964	72	1	2	1	110.22	1	0	0	0	0	1	0	0	0	0	0	0	*	*	0	0	0	0	0	0	0	0	0	0	0	0	0	0	0	0	1	0	0	0	0	0	0	0	4.57	1.62	2.820987654	0	1	0
965	57	1	2	6	90.6	0	0	0	0	1	0	0	0	0	0	0	0	0	1	1	0	0	0	0	0	0	0	0	0	0	0	0	0	0	0	1	0	0	0	0	0	0	1	4.04	2.02	2	0	2	1
966	82	1	3	7	86.5	0	1	0	0	1	0	0	1	0	0	0	0	0	3	0	0	0	0	0	0	0	0	0	0	0	0	0	1	0	0	1	0	0	0	0	0	0	1	3.22	1.14	2.824561404	1	2	0
967	76	1	3	6	79	0	0	1	0	1	1	0	1	1	0	0	0	0	3	0	1	0	0	0	0	0	0	0	1	0	0	0	0	0	1	0	0	0	0	0	0	0	1	3.34	0.84	3.976190476	2	2	0
968	62	0	3	1	70.76	0	0	0	0	1	1	0	0	0	0	0	0	0	1	0	0	0	0	0	0	0	0	0	1	0	0	0	0	0	0	1	0	0	0	0	0	0	1	3.02	1.26	2.396825397	1	2	0
969	93	0	3	1	49	0	0	1	0	0	0	1	0	0	0	0	0	0	3	0	0	0	0	0	0	0	0	0	0	0	0	0	0	0	0	1	0	0	0	0	0	0	0	3.47	0.86	4.034883721	1	1	0
970	68	0	2	1	61.3	0	0	0	0	0	1	1	0	0	0	0	0	0	2	0	0	0	0	0	0	0	1	0	0	0	0	0	0	0	0	0	0	0	0	0	1	0	0	2.21	1.61	1.372670807	0	1	0
971	57	0	1	1	70.31	0	0	0	0	0	1	0	0	0	0	0	0	0	2	0	0	0	0	0	0	0	0	0	0	0	0	0	0	0	0	0	1	0	0	0	0	0	0	11.1	1.58	7.025316456	0	1	0
972	48	1	1	1	96	0	0	0	0	0	0	0	0	0	0	0	0	0	1	0	0	0	0	0	0	0	0	0	0	0	0	0	0	0	0	0	1	0	0	0	0	0	0	3.86	1.32	2.924242424	0	1	0
973	64	1	3	1	84.82	0	0	0	0	0	1	0	1	0	0	0	0	0	1	0	0	0	0	0	0	0	0	0	0	0	0	0	0	0	0	0	0	0	0	0	0	0	0	4.96	1.48	3.351351351	0	0	0
974	63	1	2	1	86.18	0	0	1	0	1	1	0	0	0	0	0	0	0	1	0	0	0	0	1	0	0	0	0	0	0	0	0	0	0	0	1	1	0	0	0	0	0	0	3.02	1.48	2.040540541	1	2	0
975	71	1	2	1	87	0	0	0	1	1	1	0	0	0	0	0	0	0	1	0	0	0	0	0	0	0	0	0	0	0	0	0	0	0	0	1	0	0	0	0	0	0	0	3.35	1.78	1.882022472	0	1	0
976	81	0	3	1	88.5	1	0	1	1	1	0	0	0	1	0	0	0	0	3	0	0	1	0	0	0	0	0	0	0	0	0	0	0	0	0	1	0	0	1	0	0	0	1	3.7	1.72	2.151162791	1	3	0
977	77	1	2	1	72	0	0	0	0	1	0	0	0	0	0	0	0	0	2	0	0	0	0	0	0	0	0	0	0	0	0	0	0	0	0	1	0	0	0	0	0	0	1	5.4	1.91	2.827225131	0	2	0
978	63	1	2	1	101	1	0	0	0	1	1	1	0	0	0	0	0	0	1	0	0	0	0	0	0	0	0	0	0	0	0	0	0	0	0	0	1	0	0	0	0	0	0	5.26	0.99	5.313131313	0	1	0
979	55	0	3	1	106.59	1	0	0	0	0	0	1	0	0	0	0	0	0	1	0	0	0	0	0	0	0	0	0	0	0	0	0	0	0	0	0	1	0	0	0	0	0	0	3.27	2.21	1.479638009	0	1	0
980	71	0	3	1	58	0	0	0	0	1	0	0	0	0	1	0	0	0	2	0	0	0	0	0	0	0	0	0	0	0	0	0	1	0	0	0	0	0	1	0	0	0	0	4.49	0.56	8.017857143	0	1	1
981	69	0	3	1	66.3	0	0	0	0	0	1	0	0	0	0	0	0	0	3	0	0	0	0	0	0	0	0	0	0	0	0	0	0	0	0	0	0	0	0	0	0	0	1	3.25	1.03	3.155339806	0	1	0
982	46	0	3	2	107.5	1	0	0	0	1	1	0	0	0	0	0	0	0	1	0	0	0	0	0	0	0	0	0	0	1	0	0	0	0	0	1	0	0	0	0	0	0	0	3.69	2.64	1.397727273	0	1	1
983	32	1	3	2	86	0	0	0	0	0	0	0	0	0	0	0	0	0	1	0	0	0	0	0	0	0	0	0	0	1	0	0	0	0	0	0	1	0	0	0	0	0	0	2.79	1.52	1.835526316	0	1	1
984	43	0	3	4	119	2	0	0	0	1	0	0	0	0	0	0	0	0	1	0	0	0	0	0	0	0	0	0	0	0	0	0	0	0	0	0	1	0	0	0	0	0	0	5.74	2.2	2.609090909	1	1	0
985	65	1	2	7	83	0	0	0	0	1	1	0	0	0	0	0	0	0	1	0	0	0	0	0	0	0	0	0	0	0	0	0	0	0	0	1	0	0	0	0	0	0	0	2.21	2.07	1.06763285	0	1	0
986	58	0	3	4	123	2	0	0	0	0	1	0	0	1	0	0	0	0	1	0	1	0	0	0	0	0	0	0	0	0	0	0	0	0	0	0	0	0	0	0	0	0	0	4	1.6	2.5	1	0	0
987	62	1	1	5	77.11	0	0	0	0	0	0	0	0	0	0	0	0	0	1	0	0	0	0	0	0	0	0	0	0	0	0	0	0	0	0	0	0	0	0	0	0	0	0	2.57	1.6	1.60625	0	0	0
988	71	0	4	5	54.88	0	0	0	0	0	0	0	0	0	0	0	0	0	3	0	1	0	0	0	0	0	0	0	1	0	0	0	0	1	1	1	0	0	0	0	0	0	1	5.01	2.05	2.443902439	1	4	0
989	46	0	3	4	193.68	2	0	0	0	1	0	1	0	1	0	0	0	0	1	0	0	1	0	0	0	0	0	0	0	0	0	0	0	0	0	0	1	0	0	0	0	0	0	4.57	1.52	3.006578947	1	1	0
990	31	0	3	2	88.45	1	0	0	0	0	1	0	0	0	0	0	0	0	1	0	0	0	0	0	0	0	0	0	0	0	0	0	1	0	0	0	0	0	0	0	0	0	0	3.97	2.31	1.718614719	0	0	0
991	41	0	3	5	110.22	2	0	0	0	0	0	0	0	1	0	0	0	0	1	0	0	0	0	0	0	0	0	0	0	0	0	0	0	0	0	0	0	0	0	0	0	0	0	6.54	2.59	2.525096525	0	0	0
992	77	1	3	6	121	1	1	0	0	1	0	0	1	1	0	0	0	0	1	0	1	0	0	1	0	0	0	0	0	0	0	0	0	0	1	0	0	0	0	0	0	0	1	6.66	2.71	2.457564576	1	2	0
993	70	0	3	1	49	0	0	0	0	0	0	0	0	0	1	0	0	0	3	0	0	1	0	0	0	0	1	0	0	0	0	0	0	0	0	0	1	1	0	0	1	0	0	3.51	2.04	1.720588235	0	3	1
994	51	1	3	2	102	1	0	0	0	0	0	0	0	0	0	0	0	0	1	0	0	0	0	0	0	0	0	0	0	1	0	0	1	0	0	0	1	0	0	0	0	0	0	2.35	1.42	1.654929577	0	1	1
995	55	1	2	5	91	1	0	0	0	1	1	0	0	0	0	0	0	0	1	0	0	0	0	0	0	0	0	0	0	0	0	0	0	0	0	1	0	0	0	0	0	0	0	5.97	2.13	2.802816901	0	1	0
996	60	1	3	6	81.65	0	0	0	0	1	1	0	1	0	0	0	0	0	1	1	1	0	0	0	0	0	0	0	0	0	0	0	0	1	1	1	0	0	0	0	0	0	1	3.82	1.67	2.28742515	1	4	1
997	68	1	3	5	74	0	1	1	1	1	1	0	0	0	0	0	0	0	2	0	0	0	0	0	0	0	0	0	0	0	0	0	0	0	0	1	0	0	1	1	0	0	0	2.81	1.73	1.624277457	2	3	0
998	71	0	3	5	87	1	0	0	0	0	0	0	0	0	0	0	0	0	2	0	1	0	0	0	0	0	0	0	0	0	0	0	1	1	1	1	0	0	0	0	0	0	0	6.41	2.61	2.455938697	1	3	0
999	66	1	2	3	92.5	0	0	0	0	0	1	0	0	0	0	0	0	0	1	0	0	0	0	0	0	0	0	0	0	0	0	0	0	0	0	0	0	0	0	0	0	0	0	3.76	1.19	3.159663866	0	0	0
1000	42	1	2	1	117.73	1	0	0	0	0	0	0	0	0	0	0	0	0	1	0	0	0	0	0	0	0	0	0	0	0	0	0	0	0	0	0	1	0	0	0	0	0	0	3.51	3.28	1.070121951	0	1	0
1001	33	1	1	1	109	1	0	0	0	0	0	0	0	0	0	0	0	0	1	0	0	0	0	0	0	0	0	0	0	0	0	0	0	0	0	0	0	0	0	0	0	0	0	4.36	2.58	1.689922481	0	0	0
1002	19	1	1	3	54	0	0	0	0	0	0	0	0	0	0	0	0	0	1	0	0	0	0	0	0	0	0	0	0	0	0	0	0	0	0	0	1	0	0	0	0	0	0	2.03	2.57	0.789883268	0	1	0
1003	53	1	1	3	66	0	0	0	0	0	1	0	0	0	0	0	0	0	1	0	0	0	0	0	0	0	0	0	0	0	0	0	0	0	0	0	0	0	0	0	0	0	0	4.14	0.93	4.451612903	0	0	0
1004	77	0	3	3	73.48	0	0	0	0	1	0	0	0	1	0	0	0	1	5	0	1	0	0	0	0	0	0	0	0	0	0	0	0	1	1	1	0	0	1	1	0	0	1	4.64	2.02	2.297029703	2	6	0
1005	55	1	3	3	52	0	0	0	0	0	1	0	0	0	0	0	0	0	2	0	0	0	0	0	0	0	1	1	0	0	0	0	0	0	0	0	1	0	0	0	0	0	0	4.3	1.83	2.349726776	0	1	0
1006	59	0	2	3	102.3	1	0	0	0	1	1	0	0	0	0	0	0	0	1	0	1	0	0	0	0	0	0	0	0	0	0	0	0	0	0	1	1	0	0	0	0	0	1	3.09	1.79	1.726256983	0	3	0
1007	64	1	2	3	99.79	0	0	0	0	0	0	0	0	0	0	0	0	0	1	0	0	1	0	0	0	0	0	0	0	0	0	0	0	0	0	0	1	0	0	0	0	0	0	2.82	1.9	1.484210526	0	1	0
1008	43	1	2	7	129	1	0	0	0	1	1	0	0	0	0	0	0	0	1	0	0	0	0	0	0	0	0	0	0	0	0	0	1	0	0	1	0	0	1	0	0	0	1	5.61	2.12	2.646226415	0	3	0
1009	63	0	3	3	54	0	0	0	0	1	0	1	0	0	0	0	0	0	2	0	0	0	0	0	0	0	1	0	0	0	0	0	0	0	0	1	1	0	0	0	1	0	0	3.45	1.08	3.194444444	0	3	0
1010	43	0	3	2	57.38	0	0	0	0	0	0	0	0	0	0	0	0	0	2	0	0	0	0	0	0	0	0	0	0	1	0	0	0	0	0	0	1	0	0	0	0	0	0	2.79	2.37	1.17721519	0	1	1
1011	48	0	2	3	76	0	0	0	0	0	1	0	0	0	0	0	0	0	1	0	0	0	0	0	0	0	0	0	0	0	0	0	0	0	0	0	0	0	0	0	0	0	0	3.56	1.6	2.225	0	0	0
1012	71	1	2	5	88	1	0	0	0	0	0	0	0	0	0	1	0	0	2	0	0	0	0	0	0	0	0	0	0	0	0	0	0	0	0	0	0	0	0	0	0	0	0	2.46	1.35	1.822222222	1	0	1
1013	60	1	3	2	103	1	0	0	0	1	1	0	0	0	0	0	0	0	1	0	1	1	0	0	0	0	0	0	0	0	0	0	0	0	1	1	1	0	0	0	0	0	1	6.91	2.92	2.366438356	0	4	0
1014	54	0	2	2	69	0	0	0	0	1	1	1	0	0	0	0	0	0	2	0	0	1	0	0	0	0	1	0	0	0	0	0	1	0	0	0	1	0	0	1	0	0	1	4.18	2.4	1.741666667	0	3	0
1015	36	0	2	1	60.5	0	0	0	0	0	1	0	0	0	0	0	0	0	1	0	0	0	0	0	0	0	0	0	0	0	0	0	0	0	0	0	1	0	0	0	0	0	0	5.86	1.7	3.447058824	0	1	0
1016	48	1	2	7	85	0	0	0	0	0	0	0	0	0	0	0	0	0	1	0	0	0	1	0	0	0	0	0	0	0	0	0	0	0	0	0	0	0	0	0	0	0	0	2.85	2.04	1.397058824	0	0	1
1017	54	0	4	5	53.52	0	1	0	0	1	0	0	0	0	0	0	1	1	5	0	0	0	0	0	0	0	0	0	0	0	0	0	0	0	0	1	0	0	1	1	0	0	1	3.95	1.54	2.564935065	2	4	0
1018	69	1	4	6	71	0	1	0	1	1	0	0	0	1	0	0	0	1	3	0	1	0	0	0	0	0	0	0	1	0	0	0	0	0	1	1	0	0	1	0	0	0	1	3.44	1.56	2.205128205	2	4	0
1019	31	0	2	1	66	0	0	0	0	0	0	0	0	0	0	0	0	*	*	0	0	0	0	0	0	0	0	0	0	0	0	0	0	0	0	0	0	0	0	0	0	0	0	5.61	1.74	3.224137931	0	0	0
1020	70	0	2	1	72	0	0	0	0	1	1	0	0	0	0	0	0	0	2	0	0	1	0	0	0	0	0	0	0	0	0	0	0	0	0	0	1	0	0	0	0	0	0	2.78	1.28	2.171875	0	1	0
1021	76	1	2	1	68	0	0	0	0	0	1	1	0	0	0	0	0	0	2	0	0	0	0	0	0	0	0	0	0	0	0	0	0	0	0	0	0	0	0	0	0	0	1	4.3	0.97	4.432989691	0	1	0
1022	74	0	3	5	48	0	0	0	0	1	1	0	0	1	0	1	0	0	3	0	1	0	0	0	0	0	0	0	0	0	0	0	0	0	1	1	0	0	1	0	0	0	1	5.13	0.72	7.125	1	4	1
1023	36	0	2	3	72	0	0	0	0	0	1	0	0	0	0	0	0	0	2	0	0	0	0	0	0	0	0	0	0	0	0	0	1	0	0	0	1	0	0	0	1	0	0	3.62	2.35	1.540425532	0	2	0
1024	56	0	2	1	67.5	0	0	0	0	1	1	0	0	0	0	0	0	*	*	0	0	1	0	0	0	0	0	0	0	0	0	0	0	0	0	1	0	0	0	0	0	0	0	3.49	1.85	1.886486486	0	1	0
1025	28	0	3	5	106	2	0	0	0	0	0	0	0	1	0	0	0	0	1	0	0	0	0	0	0	0	0	0	0	0	0	0	0	0	0	0	0	0	0	0	0	0	0	2.76	1.1	2.509090909	0	0	0
1026	72	1	4	5	112	1	1	1	0	1	1	0	0	1	0	0	0	1	4	0	1	0	0	0	0	0	0	0	0	0	0	0	0	1	0	1	0	0	1	1	0	0	1	3.42	1.53	2.235294118	3	5	0
1027	78	1	4	5	68	0	1	1	0	1	1	0	0	0	0	0	0	1	5	0	1	0	1	0	0	0	0	0	0	0	0	0	0	1	0	1	0	0	1	0	0	0	1	2.65	1.14	2.324561404	3	4	1
1028	62	1	3	7	88	0	0	0	0	0	0	0	0	0	0	0	0	0	1	0	0	0	0	0	0	0	0	0	0	0	0	1	0	0	0	0	0	0	0	0	0	0	0	2.11	1.16	1.818965517	0	0	1
1029	75	0	3	1	85	1	1	0	0	0	0	0	0	0	0	0	0	0	2	0	0	0	0	0	0	0	0	0	0	0	0	0	0	0	0	0	0	0	0	0	0	0	0	3.7	1.9	1.947368421	0	0	0
1030	58	0	2	1	85	1	0	0	0	1	0	0	0	0	0	0	0	0	1	0	0	0	0	0	0	0	0	0	0	0	0	0	0	0	0	1	1	0	0	0	0	0	0	4.03	1.92	2.098958333	0	2	0
1031	75	0	3	1	53	0	0	0	0	1	0	0	0	0	0	0	0	0	3	0	1	0	0	0	0	0	0	0	0	0	0	0	0	0	1	1	0	0	0	0	0	0	0	3.59	1.73	2.075144509	0	2	0
1032	73	0	2	1	60.5	0	0	0	0	1	0	0	0	0	0	0	0	0	3	0	0	1	0	0	0	0	0	0	0	0	0	0	0	0	0	1	1	0	0	0	0	0	0	3.37	1.6	2.10625	0	2	0
1033	49	0	2	1	86.5	1	0	0	0	0	0	0	0	0	0	0	0	0	1	0	0	0	0	0	0	0	0	0	0	0	0	0	0	0	0	0	0	0	0	1	0	0	0	4.52	2.86	1.58041958	0	1	0
1034	48	0	2	1	113	2	0	0	0	0	0	1	0	0	0	0	0	0	1	0	0	0	0	0	0	0	0	0	0	0	0	0	0	0	0	0	0	0	0	0	0	0	0	8.88	2.58	3.441860465	0	0	0
1035	73	0	2	1	76	1	0	0	0	1	0	0	0	0	0	0	0	0	3	0	0	1	0	0	0	0	0	0	0	0	0	0	0	0	0	1	0	0	0	1	0	0	1	4.06	0.55	7.381818182	0	3	0
1036	66	0	2	1	61	0	0	0	0	0	0	0	0	0	0	0	0	0	3	0	0	1	0	0	0	0	0	0	0	0	0	0	0	0	0	0	0	0	0	0	0	0	0	3.17	1.69	1.875739645	0	0	0
1037	66	1	3	1	80	0	1	0	0	1	1	0	1	0	0	0	0	0	2	0	0	0	0	0	0	0	0	0	0	0	0	0	0	0	0	1	0	0	1	0	0	0	1	3.39	2.46	1.37804878	1	3	0
1038	61	0	3	1	140	2	0	0	0	1	0	0	0	1	0	0	0	0	1	0	1	1	0	0	0	0	0	0	0	0	0	0	0	0	1	1	0	0	1	0	0	0	0	4.39	1.71	2.567251462	0	3	0
1039	77	1	3	1	106	1	0	0	0	1	1	0	0	1	0	0	0	0	1	0	1	0	0	0	0	0	0	0	0	0	0	0	0	0	1	1	0	0	0	0	0	0	1	2.85	1.46	1.952054795	1	3	0
1040	69	0	2	1	80	1	0	0	0	1	0	0	0	0	0	0	0	0	2	0	0	0	0	0	0	0	0	0	0	0	0	0	0	0	0	1	1	0	0	0	0	0	0	4.51	1.6	2.81875	0	2	0
1041	49	0	3	4	120	2	0	0	0	1	1	1	0	1	0	0	0	0	1	0	1	0	0	0	0	0	0	0	0	0	0	0	0	0	0	0	0	1	0	0	0	0	0	4.93	3.55	1.388732394	1	1	0
1042	79	1	3	5	74.5	0	0	0	0	1	1	0	1	0	0	1	0	0	2	0	0	0	0	0	1	0	0	0	0	0	0	0	0	0	0	0	0	0	1	0	0	0	1	4.79	2.4	1.995833333	1	2	1
1043	53	0	3	2	72	0	0	0	0	1	0	0	0	0	1	0	0	0	1	0	0	1	0	0	0	0	0	0	0	1	0	0	0	0	0	1	0	0	0	0	0	0	0	0.88	1.23	0.715447154	0	1	2
1044	56	0	3	4	125	2	0	0	0	1	1	1	0	1	0	0	0	0	1	0	0	0	0	1	0	0	0	0	1	0	0	0	0	0	0	1	0	0	0	0	0	0	0	3.72	1.95	1.907692308	2	1	0
1045	80	0	3	2	74.8	0	0	0	0	1	0	1	0	0	0	0	0	0	2	0	0	0	0	0	0	0	0	0	0	1	0	0	1	0	0	1	1	0	0	0	0	0	0	3.7	1	3.7	0	2	1
1046	48	0	3	4	105	2	0	0	0	0	0	0	0	0	0	0	0	0	1	0	0	0	0	0	0	0	0	0	0	0	0	0	0	0	0	0	0	0	0	0	0	0	0	5.71	2.08	2.745192308	1	0	0
1047	57	1	2	1	112	1	0	0	0	0	1	0	0	0	0	0	0	0	1	0	0	0	0	0	0	0	0	0	0	0	0	0	0	0	0	0	1	0	0	0	0	0	1	1.95	1.99	0.979899497	0	2	0
1048	60	0	1	3	85	1	0	0	0	0	0	0	0	0	0	0	0	0	1	0	0	0	0	0	0	0	0	0	0	0	0	0	0	0	0	0	0	0	0	0	0	0	0	2.49	1.38	1.804347826	0	0	0
1049	62	1	2	1	97	0	0	0	1	0	1	0	0	1	0	0	0	0	1	0	0	0	0	0	0	0	0	0	0	0	0	0	0	0	0	0	1	0	0	0	0	0	1	3.47	1.9	1.826315789	0	2	0
1050	43	0	3	5	137	2	0	0	0	1	1	0	0	1	0	0	0	0	1	0	0	0	0	0	0	0	0	0	0	0	0	0	0	0	0	1	1	0	0	0	0	0	1	6.74	2.48	2.717741935	0	3	0
1051	81	1	2	1	96	1	0	0	0	1	0	0	0	0	0	0	0	0	3	1	1	0	0	0	0	0	0	0	0	0	0	0	0	0	1	1	0	0	1	1	0	0	0	3.88	1.5	2.586666667	0	4	1
1052	57	1	2	1	100	1	0	0	0	0	1	0	0	0	0	0	0	0	1	0	0	0	0	0	0	0	0	0	0	0	0	0	0	0	0	0	0	0	0	0	0	0	0	4.38	3.5	1.251428571	0	0	0
1053	47	1	3	1	142.42	2	0	0	0	0	0	0	0	1	0	0	0	0	1	0	0	0	0	0	0	0	0	0	0	0	0	0	0	0	0	0	1	0	0	0	0	0	0	4.31	1.47	2.931972789	0	1	0
1054	56	1	1	1	88.4	1	0	0	0	0	0	0	0	0	0	0	0	0	2	0	0	0	0	0	0	0	0	0	0	0	0	0	0	0	0	0	1	0	0	0	0	0	0	3.56	1.81	1.966850829	0	1	0
1055	80	0	3	1	82	1	0	0	1	0	0	0	0	0	0	0	0	0	2	0	0	0	0	0	0	0	0	0	0	0	0	0	0	0	0	1	0	0	0	0	0	0	1	4.03	1.47	2.741496599	0	2	0
1056	26	1	2	1	83.5	0	0	0	0	1	0	0	0	0	0	0	0	0	1	0	0	0	0	1	0	1	0	0	0	0	0	0	0	0	0	1	0	0	0	0	0	0	0	3.71	2.74	1.354014599	0	1	0
1057	65	1	3	1	142	2	0	0	0	1	0	0	0	1	0	0	0	0	1	0	0	0	0	1	0	0	0	0	0	0	0	0	0	0	0	1	0	0	0	0	0	0	0	6.09	3.14	1.939490446	0	1	0
1058	49	1	3	1	*	*	0	0	0	1	1	0	0	0	0	0	0	0	1	0	1	0	0	1	0	0	0	0	0	0	0	0	1	1	1	1	0	0	1	0	0	0	1	11.02	5.05	2.182178218	1	5	0
1059	33	0	3	4	113	2	0	0	0	0	1	0	0	1	0	0	0	0	1	0	0	0	0	0	0	0	0	0	0	0	0	0	0	0	0	0	0	0	0	0	0	0	0	5.93	2.78	2.133093525	1	0	0
1060	40	0	3	4	125	2	0	0	0	0	0	0	0	1	0	0	0	0	1	0	0	0	0	0	0	0	0	0	0	0	0	0	0	0	0	0	0	0	0	0	0	0	0	6.07	2.21	2.746606335	1	0	0
1061	55	0	3	4	151.95	2	0	0	0	1	1	0	0	1	0	0	0	0	1	0	0	0	0	0	0	0	0	0	0	0	0	0	0	0	0	0	0	0	0	0	0	0	0	9.93	2.17	4.576036866	1	0	0
1062	50	0	2	5	56.5	0	0	0	0	0	0	0	0	0	0	0	0	0	3	0	0	0	0	0	0	0	0	0	0	0	0	0	0	0	0	0	0	0	0	0	0	0	0	3.88	2.7	1.437037037	1	0	0
1063	35	1	3	4	126	1	0	0	0	1	0	1	0	1	0	0	0	0	1	0	1	0	0	0	0	0	0	0	0	0	0	0	0	1	1	1	0	0	0	0	0	0	1	5.21	2.21	2.357466063	2	4	0
1064	64	1	3	4	148.2	2	0	0	0	1	1	0	0	1	0	0	0	0	1	0	0	0	0	0	0	0	0	0	0	0	0	0	0	0	0	1	1	0	0	0	0	0	1	4.89	2.83	1.727915194	1	3	0
1065	62	1	3	4	119.05	2	0	0	0	1	1	0	0	1	0	0	0	0	1	0	1	0	0	0	0	0	0	0	0	0	0	0	0	0	0	1	0	0	0	0	0	0	0	4.76	2.81	1.693950178	1	1	0
1066	30	0	3	4	130	2	0	0	0	1	0	1	0	0	0	0	0	0	1	0	0	0		0	0	0	0	0	0	0	0	0	0	0	0	1	1	0	0	0	0	0	0	3.96	5.84	0.678082192	1	2	0
1067	49	0	2	1	60	1	0	0	0	0	0	0	0	0	0	0	0	0	1	0	0	1	0	0	0	0	0	0	0	0	0	0	1	0	0	0	0	1	0	0	0	0	0	7.03	1.8	3.905555556	0	1	0
1068	58	0	2	1	77	0	0	0	0	1	0	0	0	0	0	0	0	0	1	0	1	0	0	0	0	0	0	0	0	0	0	0	0	0	1	1	0	0	0	0	0	0	0	3.33	3.68	0.904891304	0	2	0
1069	65	1	2	5	93	0	0	0	0	0	0	0	0	0	0	0	0	0	2	0	0	0	0	0	0	0	0	0	0	0	0	0	0	0	0	0	0	0	0	0	0	0	0	2.71	1.42	1.908450704	0	0	0
1070	68	1	3	3	82.5	0	1	0	0	1	1	0	0	0	0	0	0	0	1	0	0	1	0	0	0	0	0	0	0	0	0	0	0	0	0	0	0	0	0	0	0	0	0	3.36	2.47	1.360323887	1	0	0
1071	66	1	2	6	81	0	0	0	0	1	1	0	0	1	0	0	0	0	2	0	0	1	0	0	0	0	0	0	0	0	0	0	0	0	0	1	1	0	0	0	0	0	0	5.7	2.18	2.614678899	0	2	0
1072	42	1	3	1	122	2	0	0	0	1	1	0	0	1	0	0	0	0	1	0	1	0	0	0	0	0	0	0	0	0	0	0	0	1	1	1	1	0	0	0	0	0	0	5.8	2.1	2.761904762	1	4	0
1073	73	1	2	6	67.59	0	0	0	0	1	1	0	0	1	0	0	0	0	2	0	0	0	0	0	0	0	0	0	0	0	0	0	0	0	0	1	0	0	0	0	0	0	0	3.13	2.12	1.476415094	0	1	0
1074	46	0	3	4	130	2	0	0	0	1	0	0	0	1	0	0	0	0	1	0	1	0	0	0	0	0	0	0	0	0	0	0	0	0	1	0	0	0	1	0	0	0	1	2.47	1.66	1.487951807	1	3	0
1075	65	1	3	2	107.05	1	0	0	0	1	1	0	0	0	0	0	0	0	1	0	0	0	1	0	0	0	0	0	0	1	0	0	0	0	0	1	0	1	0	0	0	0	0	10.99	6.77	1.623338257	0	2	2
1076	67	0	2	3	54	0	0	0	0	0	0	0	0	0	0	0	0	0	3	0	0	0	0	0	0	0	0	0	0	0	0	0	0	0	0	0	0	0	0	0	0	0	1	1.62	2.18	0.743119266	0	1	0
1077	53	0	3	4	115	2	0	0	0	1	0	0	0	1	0	0	0	0	2	0	1	0	0	0	0	0	0	0	0	0	0	0	0	1	1	1	0	0	0	0	0	0	1	4.77	1.41	3.382978723	2	4	0
1078	70	1	2	5	100	1	0	0	1	0	1	0	0	0	0	0	0	0	3	0	0	0	0	0	0	0	0	0	0	0	0	0	0	0	0	1	0	0	0	0	0	0	1	3.67	1.79	2.05027933	0	2	0
1079	63	0	2	1	98	1	0	0	0	0	0	0	0	0	0	0	0	0	1	0	1	0	0	1	0	0	0	0	0	0	0	0	0	1	1	0	1	0	0	0	0	0	0	2.84	2.07	1.371980676	1	3	0
1080	67	0	3	1	70	0	1	0	0	1	1	0	1	0	0	0	0	0	2	0	0	0	0	0	0	0	0	1	0	0	0	0	0	0	0	1	0	1	0	0	1	0	0	5.44	0.59	9.220338983	1	3	0
1081	48	1	2	1	108	1	0	0	1	0	0	0	0	0	0	0	0	0	1	0	0	1	0	0	0	0	0	0	0	0	0	0	0	0	0	0	0	0	1	0	0	0	0	4.36	1.59	2.742138365	0	1	0
1082	28	1	2	7	60.8	0	0	0	0	0	1	0	0	0	0	0	0	0	1	0	0	0	0	0	0	0	0	0	0	0	0	0	1	0	0	0	0	0	0	0	0	0	0	3.5	4.1	0.853658537	0	0	0
1083	72	1	3	7	54.6	0	0	0	0	0	1	0	0	0	0	0	0	0	3	0	0	0	0	0	0	0	0	0	0	0	0	0	0	0	0	0	0	0	0	0	0	0	0	3.11	1	3.11	0	0	0
1084	85	0	2	3	71	0	0	0	0	1	0	0	0	0	0	0	0	0	2	0	0	0	0	0	0	0	0	0	0	0	0	0	0	0	0	1	0	0	0	0	0	0	0	3.83	2.62	1.461832061	0	1	0
1085	50	1	2	3	88.5	0	0	0	0	0	1	0	0	0	0	0	0	0	1	0	0	0	0	0	0	0	0	0	0	0	0	0	0	0	0	0	1	0	0	0	0	0	1	2.74	1.51	1.814569536	0	2	0
1086	79	0	3	1	57	0	0	0	0	0	1	0	0	0	0	0	0	0	3	0	0	0	0	0	0	0	0	0	0	0	0	0	0	0	0	0	0	0	0	0	0	0	1	6.1	1.87	3.262032086	0	1	0
1087	20	1	2	3	56	0	0	0	0	0	0	0	0	0	0	0	0	0	1	0	0	0	0	0	0	0	0	0	0	0	0	0	0	0	0	0	0	0	0	0	0	0	0	1.92	2.11	0.909952607	0	0	0
1088	21	0	3	3	74.84	0	0	0	0	0	0	0	0	0	0	0	0	0	1	0	0	0	0	0	0	0	0	0	0	0	0	0	0	0	0	0	1	0	0	0	0	0	0	4.81	2.63	1.828897338	0	1	0
1089	20	1	2	3	75	0	0	0	0	0	0	1	0	0	0	0	0	0	1	0	0	0	0	0	0	0	0	0	0	0	0	0	0	0	0	0	1	0	0	0	0	0	0	4.4	1.76	2.5	0	1	0
1090	61	1	3	3	123	2	0	0	0	1	1	0	0	1	0	0	0	0	1	0	0	0	0	0	0	0	0	0	0	0	0	0	0	0	0	1	1	0	0	0	0	0	0	2.96	1.68	1.761904762	0	2	0
1091	77	0	3	3	81.65	1	0	0	1	0	1	1	0	0	0	0	0	0	2	0	0	1	0	0	0	0	0	0	0	0	0	0	0	0	0	1	1	0	1	0	0	0	0	7.71	1.79	4.30726257	1	3	0
1092	81	0	3	3	64.4	0	0	0	0	1	0	0	0	1	0	0	0	0	3	0	1	1	0	0	0	0	0	0	0	0	0	0	0	0	0	1	0	0	0	0	0	0	0	5.06	1.69	2.99408284	0	1	0
1093	51	0	3	3	57	0	0	0	0	0	1	0	0	0	0	0	0	0	1	0	0	1	0	0	0	0	1	0	0	0	0	0	0	0	0	0	1	0	0	0	1	0	1	4.94	1.51	3.271523179	0	3	0
1094	42	1	2	3	86.18	0	0	0	0	0	0	0	0	0	0	0	0	0	1	0	0	0	0	0	0	0	0	0	0	0	0	0	0	0	0	0	0	0	0	0	0	0	0	3.77	1.61	2.341614907	0	0	0
1095	87	1	3	3	69	0	1	0	0	1	1	0	1	1	0	0	0	0	3	1	0	0	0	1	0	0	0	0	0	0	0	0	0	0	0	1	0	0	0	0	0	0	1	3.46	1.12	3.089285714	0	2	1
1096	36	0	2	7	61.5	0	0	0	0	0	0	0	0	0	0	0	0	0	1	0	0	0	0	0	0	0	0	0	0	0	1	0	0	0	0	0	0	0	0	0	0	0	0	2.39	1.17	2.042735043	0	0	1
1097	67	0	3	7	80.74	0	0	0	0	1	0	0	0	1	0	0	0	0	1	0	0	1	0	0	0	0	0	0	0	1	0	0	1	0	1	1	0	0	0	0	0	0	1	4.66	2.56	1.8203125	0	3	1
1098	57	0	4	4	172	2	0	0	0	1	0	0	0	1	0	0	0	0	1	0	0	0	0	0	0	0	0	0	0	0	0	0	0	0	0	1	1	0	0	1	0	0	1	6.26	2.85	2.196491228	1	4	0
1099	41	1	3	2	68	0	0	0	0	1	1	0	0	0	0	0	0	0	1	0	0	0	0	0	0	0	0	0	0	1	0	0	0	0	0	1	1	0	0	0	0	0	0	4.12	1.47	2.802721088	0	2	1
1100	82	0	2	3	73	1	0	0	0	0	1	0	0	0	0	0	0	0	2	0	0	1	0	0	0	0	0	0	0	0	0	0	0	0	0	0	1	0	0	0	0	0	1	4.22	1.29	3.271317829	0	2	0
1101	33	1	2	1	95.6	1	0	0	0	0	1	0	0	0	0	0	0	0	1	0	0	0	0	0	0	0	0	0	0	0	0	0	0	0	0	0	1	0	0	0	0	0	0	2.99	2.33	1.283261803	0	1	0
1102	62	1	3	3	75	0	0	0	0	0	1	0	0	0	0	0	0	0	2	0	0	0	0	0	0	0	0	0	1	0	0	0	0	0	0	0	0	0	0	0	0	0	1	4.06	1.57	2.585987261	1	1	0
1103	45	0	2	3	55	0	0	0	0	0	1	1	0	0	0	0	0	0	2	0	0	0	0	0	0	0	0	0	1	0	0	0	0	0	0	0	0	0	0	0	0	0	0	6.73	1.97	3.416243655	1	0	0
1104	67	0	2	3	65	0	0	0	0	1	0	0	0	0	0	0	0	0	3	0	0	0	0	0	0	0	0	0	0	0	0	0	0	0	0	1	0	0	0	0	0	0	0	4.53	1.69	2.680473373	0	1	0
1105	43	1	2	5	85.5	0	0	0	0	0	1	1	0	0	0	0	0	0	2	0	0	0	0	0	0	0	0	0	0	0	0	0	0	0	0	0	0	0	0	0	0	0	0	2.44	1.07	2.280373832	1	0	0
1106	44	1	2	3	102.06	0	0	0	0	0	0	0	0	0	0	0	0	0	1	0	0	0	0	0	0	0	0	0	0	0	0	0	0	0	0	0	0	0	0	0	0	0	0	3.02	1.01	2.99009901	0	0	0
1107	21	1	1	1	99	0	0	0	0	0	0	0	0	0	0	0	0	0	1	0	0	0	0	0	0	0	0	0	0	0	0	0	0	0	0	0	0	0	0	0	0	0	0	4.07	2.84	1.433098592	0	0	0
1108	57	0	2	7	107	1	0	0	0	0	1	0	0	0	0	0	0	0	1	0	0	0	0	0	0	0	0	0	0	0	1	0	0	0	0	0	1	0	0	0	0	0	0	2.45	1.55	1.580645161	0	1	1
1109	43	1	3	4	99	1	1	1	0	1	0	0	0	0	0	1	0	0	1	0	1	0	0	0	0	0	0	0	0	0	0	0	0	1	1	1	0	0	1	0	0	0	1	1.4	1.6	0.875	4	5	1
1110	54	1	3	2	83	0	0	0	0	0	1	0	0	0	0	0	0	0	1	0	0	0	0	0	0	0	0	0	0	0	0	0	1	0	0	0	1	0	0	0	0	0	1	7.89	2.41	3.273858921	0	2	0
1111	81	1	2	6	95	0	0	0	0	1	1	0	0	0	0	0	0	0	2	0	0	0	0	0	0	0	0	0	0	0	0	0	0	0	0	1	0	0	0	0	0	0	1	4.11	1.9	2.163157895	0	2	0
1112	73	1	3	3	96	1	0	0	0	1	0	0	0	0	0	0	0	0	3	0	0	0	0	0	0	0	0	0	0	0	0	0	0	0	0	1	0	0	0	0	0	0	0	4.69	1.68	2.791666667	0	1	0
1113	55	1	2	1	100	1	0	0	0	1	0	0	0	0	0	0	0	0	1	0	0	0	0	0	0	0	0	0	0	0	0	0	0	0	0	1	0	0	1	0	0	0	0	4.5	2.8	1.607142857	0	2	0
1114	60	1	2	3	97	1	0	0	0	0	1	0	0	0	0	0	0	0	1	0	0	0	0	0	0	0	0	0	0	0	0	0	0	0	0	0	0	0	0	0	0	0	0	3.7	2.11	1.753554502	0	0	0
1115	67	0	2	7	78.6	1	0	0	0	1	0	0	0	0	0	0	0	0	2	0	0	1	0	0	0	0	0	0	0	0	1	0	0	0	0	0	1	0	1	0	0	0	1	3.78	1.49	2.536912752	0	3	1
1116	37	0	2	1	103	0	0	0	0	0	0	0	1	0	0	0	0	0	1	0	0	0	0	0	0	0	0	0	0	0	0	0	0	0	0	0	0	0	0	0	0	0	0	5.64	2.34	2.41025641	0	0	0
1117	63	0	2	6	68.9	0	0	0	0	1	1	0	1	0	0	0	0	0	2	0	0	1	0	0	0	0	0	0	0	0	0	0	0	0	0	1	0	0	0	0	0	0	1	8.11	3.38	2.399408284	0	2	0
